# Supplementary material for: Transcriptome of Cultured Lung Fibroblasts in Idiopathic Pulmonary Fibrosis: Meta-Analysis of Publically Available Microarray Datasets Reveals Repression of Inflammation and Immunity Pathways
Source: Int J Mol Sci. 2016 Dec 13;17(12):2091. doi: 10.3390/ijms17122091 (PMC5187891; doi:10.3390/ijms17122091)
Supplement: Supplementary file 1 [file ijms-17-02091-s001.zip]

Archive with 3 entries (2 files):
- ijms-154969-Supplementary Materials/
- ijms-154969-Supplementary Materials/ijms-154969-supp.pdf
- ijms-154969-Supplementary Materials/Table S1. PLANTIER L-Transcriptome of IPF fibroblasts metaanalysis-Supplementary.xlsx
