# Supplementary material for: Transcriptome of Cultured Lung Fibroblasts in Idiopathic Pulmonary Fibrosis: Meta-Analysis of Publically Available Microarray Datasets Reveals Repression of Inflammation and Immunity Pathways
Source: Int J Mol Sci. 2016 Dec 13;17(12):2091. doi: 10.3390/ijms17122091 (PMC5187891; doi:10.3390/ijms17122091)
Supplement: Supplementary file 1 [file ijms-17-02091-s001.zip › ijms-154969-Supplementary Materials/Table S1. PLANTIER L-Transcriptome of IPF fibroblasts metaanalysis-Supplementary.xlsx]

## Sheet: Feuil1
	CONT-GSE1724	CONT-GSE1724	CONT-GSE1724	CONT-GSE10291	CONT-GSE10291	CONT-GSE10291	CONT-GSE40839	CONT-GSE40839	CONT-GSE40839	CONT-GSE40839	CONT-GSE40839	CONT-GSE40839	CONT-GSE40839	CONT-GSE40839	CONT-GSE40839	CONT-GSE40839	CONT-GSE44723	CONT-GSE44723	CONT-GSE44723	CONT-GSE44723	IPF-GSE1724	IPF-GSE1724	IPF-GSE1724	IPF-GSE10291	IPF-GSE10291	IPF-GSE10291	IPF-GSE10291	IPF-GSE40839	IPF-GSE40839	IPF-GSE40839	IPF-GSE44723	IPF-GSE44723	IPF-GSE44723	IPF-GSE44723	IPF-GSE44723	IPF-GSE44723	IPF-GSE44723	IPF-GSE44723	IPF-GSE44723	IPF-GSE44723
A1BG																	-0.378307017	-0.055556825	1.254153537	1.911371828											0.357616543	0.879219602	-0.671020311	-0.088327902	-1.31991889	1.13279509	-0.320850218	-1.288163364	-1.197701129	-0.215310944
A1BG-AS																	-1.217992554	0.334688196	0.538064771	1.241043748											-0.818006382	1.123329785	0.454552904	0.400364614	-1.316874382	-1.384019602	1.075541273	-1.274016847	-0.074163244	0.91748772
A1CF				-0.1605766	0.17668275	-0.963907067	0.164262093	1.050907573	0.502237256	-1.312761279	1.891530904	-0.014792834	-0.973347924	-0.636810953	0.349788884	-0.211825163								1.724769631	-1.357195982	0.409985387	0.170241881	0.6597193	-0.372183591	1.391040025
A2bp1				-0.176107123	-0.317789627	0.245886406																		-0.916895047	1.377046869	1.128449268	-1.340590747
A2LD1																	1.158548051	0.94286499	1.513208052	-0.892911727											-1.022005862	-0.681987053	1.068756365	0.271383319	-1.225083772	0.666832766	0.555559706	-1.533967171	-0.487442214	-0.333755451
A2M				-0.572411523	-0.384372348	-0.658313029	0.464940705	0.309392029	-0.59454764	3.063387285	1.061630178	1.778673955	-0.595925017	-0.590368011	-0.619625411	-0.504020685	-0.33600682	-0.164139405	0.563904734	0.477589897				-1.136408284	1.316101977	-0.002537078	1.437940286	-0.485782305	-0.522781517	-0.37207741	-0.848734817	-0.966477032	-1.440276446	-1.406037936	0.661634026	-0.04525623	-0.189983363	1.961420496	0.239804126	1.49255877
A4GALT				1.123046767	0.084495086	-1.569689673	1.694106711	0.177902629	2.403321798	-0.018353694	-0.917448545	-0.043859931	-0.401655754	1.553822408	1.17831392	-1.33900996	-1.027087016	-1.250527383	0.091481206	1.240181875				0.122420698	-0.516466572	-0.543874376	1.30006807	0.639140412	-0.694977479	-0.544774084	-1.113493067	1.006565515	-1.369654827	0.321825427	0.070877516	-0.754169027	-0.148140069	1.443809618	1.382286209	0.106044023
A4GNT							-0.209794406	0.350951996	-0.386939292	0.113909199	-0.464679134	0.279584272	0.895130891	2.764710373	1.434212091	-0.847006227												-0.160091884	1.078647895	0.390459129
AAAS				-1.125411464	-0.362351946	-0.258853023	-0.742309739	-0.275946408	-0.903602847	-0.529928316	-0.414614691	-0.989723149	0.380173521	0.440019833	2.166075041	-0.844486369	0.063380991	1.653543997	0.958463101	-0.865169172				-0.410276456	-0.462099477	1.911045021	0.707947346	0.221799745	-0.061375486	-0.15041512	1.909881308	0.234487761	0.27505836	0.215278605	-1.172031407	-0.896700168	-1.198235494	-0.938454524	-0.471246952	0.231743596
AACS							-1.068750774	-1.176074336	0.419323276	0.031206229	-1.28515012	-0.489203536	2.177677482	0.330836094	0.114436747	0.157366172	0.842014489	0.675255612	1.431511578	-1.237210096								-0.113790094	-1.265437629	-0.383632194	0.405141902	-0.143512639	-1.828891994	0.693313726	-0.404842526	0.686001304	-0.933922962	-1.409274937	0.647566504	0.576850039
AADAC	1.987818176	0.010651403	-0.720301161	0.490397302	0.078999126	-0.931479323	1.536041726	1.09503401	-0.081714301	-0.393912832	1.040453847	1.437797433	-1.350157285	1.258774498	1.540408139	-1.016126689	-1.548772121	-0.465866155	-0.105974379	0.261053344	1.38867673	-0.193056688	-0.756249648	-1.34387141	0.623226273	1.567293971	-0.484565939	-1.125287014	-0.837103755	0.581980479	-1.256328022	1.851960917	-1.605502902	0.850943191	0.11028375	0.052365806	1.319982526	-0.075043291	0.45635125	0.154546086
AADAT																	-0.256351201	0.071954657	0.601913736	-0.091485053											2.104027526	-1.180582617	0.384244374	-2.003236666	-0.374194961	1.268135136	-0.644742612	0.396982211	-0.46801451	0.19134998
AAGAB							-0.04596306	-0.113546322	0.473048557	0.711383338	-0.278498616	0.854206162	0.036793513	0.336090739	-0.339015362	1.076772425	-0.954336227	-0.287330403	0.051055165	-0.129613051								-0.660336606	-0.674580241	-0.493684635	2.721720892	0.551950134	0.247621391	0.259359829	0.180010287	-0.29797919	-0.743578846	-1.446392947	-0.317950892	0.165463858
AAK1	1.752160206	-0.868011829	0.254486814	0.99598583	0.402765966	-0.721311503	0.086199935	-0.200969771	0.333925192	-0.074676809	0.092416957	-0.400540786	0.014849895	0.090445731	-0.22408602	-0.272682842	-0.294241889	0.049454575	-0.268549557	-0.461635799	-0.471657861	-1.131239274	-0.759090128	-0.252035621	0.868643587	-1.802480194	0.508431935	0.116568952	0.905063029	0.117772997	2.183493137	-0.010395762	1.155799858	0.333546797	0.184019394	-0.280312904	-0.787072004	0.175209188	-2.347856561	0.368541525
AAMP	0.558935895	1.08640851	1.3029499	-0.56673669	0.698131245	1.15802418	-0.849094963	-0.54402474	-0.619691764	-1.073693907	0.168206135	-0.204724197	-1.491063603	2.112128011	0.842002967	1.16568968	-0.732793677	-0.544491441	-0.558727139	1.118763509	-1.084557729	-0.990167893	-0.207287484	1.172027079	-1.024200842	-1.16299333	-0.274251643	0.090136984	-1.399782748	-0.632302935	-0.226357197	1.144546618	-0.027790596	-0.313726502	-1.231898466	0.923984947	1.618234883	-1.467367907	1.137459318	-0.839836349
AANAT	-0.767869701	0.865449343	0.329901264				-0.11786874	2.371542179	2.177246693	0.100713682	0.576332842	-0.34859463	-0.030840553	-0.115844829	0.258578765	-0.4862206					-0.014819338	-0.466239174	-0.536004058					-0.546937939	-0.68658782	-0.476101043
AARS	0.960251784	-1.070530988	0.094194895	-1.345751761	-0.61687973	1.451089086	0.882513098	-0.127431102	-0.266098428	-0.007026488	0.210186666	0.021579708	0.899482876	0.951038677	-0.194178894	0.565582297	-0.971599609	-1.49691838	0.608250922	-0.964612921	0.26807183	1.092531366	0.256424571	1.198160714	-0.464287536	-0.227106238	0.004775465	-0.621494059	-0.217774966	-0.252684223	-0.592199538	0.216595512	0.767455782	-0.383057038	-1.279357494	1.449230552	1.384861393	-0.460139679	0.989369031	0.732121466
AARS2																	0.749804532	0.516811392	-0.570795218	-1.566840366											2.447236355	-0.576443912	0.726559967	-0.517642721	-0.222482192	0.095296885	0.537650009	-0.503906717	-0.580677361	-0.534570653
AARSD1				-1.001769906	0.617094352	-0.092350155	0.168764162	-0.76793728	-0.425254509	-0.207183655	-0.594747836	-0.406773928	-1.555210024	-1.540425559	-1.041977893	-0.348164086								1.297212692	-0.938008578	0.566275472	-0.448453878	1.079064773	1.498837967	1.667275261
AASDH																	0.965572167	0.592638188	-0.366288434	-0.573453901											2.76712839	-0.352842337	-0.190484646	-0.341612501	-0.252544432	-0.49814807	-0.787367156	0.337241907	-1.230915032	-0.068924143
AASDHPPT	-0.260356059	0.899331608	-1.648804033	0.319346537	-0.185504735	1.031682692	-0.028466075	-0.343594373	-0.391713852	0.962945221	-0.15353233	1.048349573	-1.822755667	-1.11537166	-0.569737706	1.348538524	-0.097258236	-0.06759482	-1.558826363	0.521574066	-0.373147599	1.623739247	-0.497059432	-0.84263375	1.256656819	-1.584296706	0.004749143	1.143245069	-1.061337717	-0.354456795	2.568027385	0.014854739	-0.016236575	0.132356875	-0.226782348	-0.611900091	0.509782397	-1.451365569	0.789327856	-0.505959317
AASS	-1.177504489	-0.139983051	0.295405409	-1.687685415	-0.577072294	1.446481837	1.250083823	0.250748943	0.264246215	1.694256871	0.306279271	0.929296243	-0.8494427	-0.235795482	-0.356300831	1.576730246	-0.097791712	-0.20045153	-0.180939923	0.234223411	0.054552218	0.267614656	-1.307194668	0.225308896	-0.322239407	0.73418239	0.181023992	-0.670644407	-1.037118986	-0.382014179	1.733230451	-0.482983208	-0.714622031	0.73111446	0.18066576	-0.712545798	-1.626070711	1.687548863	-1.080551955	0.529173922
AATF	1.581662778	-1.553604119	-0.44317307	-1.469541838	-0.430494555	1.282188855	-0.8095974	-0.252603243	-0.743479388	-0.172860914	-0.589604743	0.043525306	-0.232968197	0.941528116	-0.372417094	1.278529617	0.016086784	0.08977702	0.546650008	-1.216314423	0.767577295	-0.933238694	1.137720978	0.089281619	-0.768266787	1.183215552	0.113617154	0.167346309	-1.465968932	0.588498006	2.739679206	-0.164318311	-0.456068187	-0.732568458	0.897293795	0.190566873	0.386351081	-1.118017606	-0.582662573	-0.596455209
AATK	-0.437870863	1.630305235	-0.25152117				-0.494064763	-0.491498638	-0.659323268	-0.983681575	0.035070387	-0.063982071	1.112843243	1.576285572	1.386392259	-1.55592764	0.534545649	0.142577187	1.213295717	-1.169814067	-0.25152117	-0.718922858	-0.938876594					0.403052833	-0.023437283	-0.266706013	-1.742016453	0.22407558	-1.560522505	0.9975291	-0.782532897	0.487874337	1.385767889	0.06238922	0.6241082	-0.417276957
ABAT	0.957826876	-0.030194925	-1.014805148	-1.11267103	-0.251583579	-0.781829932	1.213989413	0.285503454	0.406113908	-0.302963119	-0.373507653	-0.19314953	-0.983420517	-0.63273021	-0.504168143	-0.084259971	-1.290921997	-1.574601186	-1.182910512	0.617626296	0.523683155	0.910752159	-0.558652654	-0.265297083	-0.343648505	1.149657112	1.605373018	0.547597658	0.563682549	0.112847626	0.664194062	0.437518642	-1.044671817	0.517309028	1.323393719	1.235614354	-0.653917895	-0.317875337	1.036389839	0.232852803
ABCA1	-0.568212762	0.019858366	0.103069141	0.833000143	-0.23411243	0.393332299	0.253619516	0.527000418	-0.332187429	1.405339393	0.697251549	0.956653562	0.437246593	0.093500961	0.503698506	0.061554289	0.369388771	-0.007394167	-0.074874268	0.898646882	-0.17872781	-0.724842191	-0.011782478	-1.529596254	-1.053834644	1.231715312	0.359495575	-0.313693225	-0.763711901	0.478457333	-2.587185227	0.843545586	0.662372459	0.523900675	0.613167604	-1.17212462	0.585875372	0.829508025	-0.69776386	-0.78706323
ABCA11P							-0.348004837	0.864320426	1.295464269	0.364876567	-0.433379856	-0.416304852	-2.397005282	-0.145239168	-1.23590503	-1.197486272	0.042919911	0.102059227	-0.836432954	-0.980730764								0.2837703	0.49507347	1.184476745	2.966535908	0.35705778	-1.050963117	-0.06039725	0.665808106	-0.300434333	-0.639195919	-0.302183076	-0.3399312	0.375887681
ABCA12	1.185185185	-0.259259259	-0.37037037				-0.718133751	1.216321316	0.867810597	-0.501968875	0.263431249	-0.071844886	-0.08507947	0.334015698	-0.012289257	-1.55191256					0.851851852	-1.148148148	-1.148148148					-0.122577459	2.021425193	0.042854844
ABCA2	-0.135205367	0.371814759	2.197087215	-0.86449466	0.183605304	-0.980294048	0.079923383	0.423656706	-0.19906219	0.486369482	0.504525774	0.156244334	-0.472445852	0.468120643	-0.664333285	-1.376773712	-0.202346274	0.100036281	-0.485115177	0.818233403	0.676026835	-1.047841595	-0.845033544	1.926619307	-0.593111387	0.429010301	-0.101334817	0.590341924	0.099042625	0.543204077	-2.080877541	0.737245008	-0.458531874	-0.174844731	-1.015163052	0.774316363	1.299573579	0.072189556	0.803932543	-0.188648084
ABCA3	1.127986838	1.081824436	0.008548593	0.826231148	-0.442145535	-1.16270417	1.378855702	0.256245578	-0.734292766	2.670394845	-0.14918407	1.185355188	1.153105102	-0.371863232	1.243712486	-1.04911503	-1.19574382	-0.599084309	0.165250576	0.071042958	1.235699109	-0.56848143	-0.056848143	-0.119084355	1.715467673	0.080294686	-0.898059447	-0.121541139	-0.236720016	-0.682078341	-0.192089831	-0.283764079	1.004066566	-1.308765939	2.393840055	-0.83353934	1.258822342	-0.220092024	-0.482380357	0.222437202
ABCA4	-0.210864594	1.197166729	-0.957733383	0.909756539	-0.232987728	-1.382618789	0.200416378	-0.281243973	1.069087667	0.164659933	-1.038439285	-0.603051981	-0.268624051	0.640010323	2.398386103	0.017427511					-0.137402091	-0.823052126	0.915560464	0.224462606	-1.270151528	0.942148722	0.809390179	-1.252977957	-0.39902991	-1.114158816
ABCA5	-0.659829339	-0.807063985	-0.82342339				0.014657475	-0.707025105	0.687465299	-0.371141138	-0.637352579	-0.410656898	2.538466729	1.150215656	0.914160979	0.423333634					0.01090627	2.203066553	-0.447157073					-0.80373473	-0.766298746	-1.072025949
ABCA6	0.151230314	0.401091079	0.08491516				-0.326691031	0.978843391	1.142393857	0.884873606	0.514733077	1.645239807	-1.359641343	0.336836079	0.63237464	1.861155116	-0.321097678	-0.252135113	0.231515698	1.639511758	-1.270457356	-0.329166882	-1.157345556					-0.516065255	-0.955786464	-0.445767248	-1.168721036	0.861369635	-1.176221026	1.05601668	-0.44442739	-0.556574544	-0.337695166	1.876949202	-1.121978359	-0.286512661
ABCA7							-0.588564532	-0.516172225	-0.441517659	-0.510516576	0.096900118	-0.508254317	0.08898221	-0.874740367	-0.85890455	-1.772857416	0.808418041	-1.498637574	-0.6851032	1.68499162								0.636449026	2.039049959	0.593466094	2.0187857	0.015349001	-0.206371234	0.12432317	0.518691651	-0.500877848	-0.381148174	-0.053740175	-0.542406044	-1.302274935
ABCA8	0.044488274	0.285403589	-1.241524463	-1.54560815	1.495973424	-0.046084602	0.468748803	0.203633925	-0.363503714	0.247842271	1.512714679	0.76076723	-0.642813931	-0.537498026	-0.543852131	-0.17382693	0.708692674	0.212369728	0.091773479	0.553670692	-0.685044017	1.910733671	-0.528958039	0.618210416	-0.94548409	0.159298096	0.263694907	-0.356203253	-0.503969985	-0.461383964	-1.789006026	0.540168651	0.17295897	0.61226709	0.168421033	0.100642577	-0.255591108	1.730114231	-2.162234622	-0.68424737
ABCB1	0.581763125	-0.454110065	1.146784864	-0.550446984	-0.962811653	-0.570992836	0.021382341	-0.556649674	1.470183614	1.787729099	0.84997759	1.750516737	-0.005906724	0.460488206	0.090845416	-0.316009736	-1.158543077	-0.84394736	-0.68966922	1.988292755	0.205081965	-1.000297747	1.165618922	-0.663071532	1.812812878	0.092181709	0.842328418	-0.048080734	0.445603262	0.343889474	-0.64431227	-0.521232327	-0.231962205	-0.644568084	-0.183858034	-0.911860439	0.3193394	0.970141562	0.963657231	1.588522069
ABCB1	-0.189028149	0.015122252	1.716375592				-0.654161683	0.627927514	-0.527222158	-0.372355938	1.420030147	-0.253032785	0.648237838	-0.867420084	-0.730325397	1.978564054					-0.189028149	0.967824122	-0.257078283					-0.867420084	-0.349506824	-0.867420084
ABCB10	0.02827064	-0.172599699	-0.909124278	-0.777077499	-0.888246018	1.661236779															-1.029646482	0.912100135	-0.93590699	-0.700921231	0.697966325	0.66268301	-0.655641367
ABCB11	0.413247699	1.600235772	-1.169403064	2.097973897	0.305083763	-0.252719054	-0.683773945	1.181396228	0.629581754	-0.909854612	-0.301990218	0.426895033	-0.790919185	0.218716929	-0.002502019	0.951268103					1.125440543	-1.327668141	-0.457210221	-0.765762737	-0.789558234	-0.462954785	-0.13206285	-0.561294824	1.526371135	-0.81789551
ABCB4	-0.899655415	-0.325407278	0.133991232				0.494835376	1.158077511	0.328462772	-1.715222318	0.018200349	-0.582089991	0.964725567	-0.199882658	0.762380508	0.535304387					1.052788252	-0.612531347	-0.555106533					-0.28306896	-2.448161085	-0.116696356
Abcb5				-0.996177898	-0.402137667	1.540313631																		-1.224727096	0.551819823	-0.248332774	0.779241982
ABCB6	2.137127726	-0.545433926	-0.454190333	-0.138623923	0.711159816	-1.247902159	-0.564818346	-0.407318169	0.299363263	-0.084034335	0.100495637	-0.381598126	0.185661741	-0.462909228	-1.347199715	0.760144097	0.744501878	0.138446517	0.562094557	0.504628917	0.914463572	-0.253454427	-0.107464677	0.53744875	-1.127037419	0.764463813	0.500491121	0.176473967	0.479606851	-0.329411874	-2.411251819	1.170251111	0.543064886	0.728901513	-1.511306983	0.394851505	-0.039897177	0.510853205	-0.312398094	-1.022740015
ABCB7	-0.72731864	-1.061632621	-0.881103071	-0.977404648	-0.636733153	1.100242121	-0.690598506	-0.697413623	0.785361083	-0.629262455	-1.25820038	-0.661390863	0.005516999	-0.074317226	-0.679889037	2.026685936	0.492073138	0.288507697	0.55814695	0.76623424	-0.17904371	1.592820391	1.171584775	0.985890212	0.981609964	-0.259524135	-1.194080362	0.555594287	-1.40326501	-0.385865425	2.571740211	-0.949711707	0.225695098	-1.361254817	-0.020540159	-1.029186637	-0.540306199	0.334685372	-0.661711005	-0.674372183
ABCB8	1.291389805	0.777876922	0.161661463	-0.636052588	1.559591185	-0.918872354	-0.417353137	-1.237303182	0.672714231	-0.289835822	-0.694326229	-1.155033946	-0.96033009	-0.196597355	-0.647706995	-0.916453164	-0.994548082	1.135570169	-0.777735262	-1.4118102	0.401300808	-1.532931049	-0.403202708	0.936458439	-1.170315884	-0.036943273	0.266134475	-0.77522431	0.207893052	-0.454374292	-0.021234575	-0.170729345	-0.041177112	0.902453692	-0.637378584	0.970949442	0.41823675	-0.234108268	1.364952258	-0.503440883
ABCB9	1.266196583	-0.940401335	0.604217207				0.377192105	0.181685495	0.16916405	-1.020513109	0.359292114	-0.730022153	1.0822014	0.731373664	1.424763814	-1.279258572					0.065657716	-0.555181698	-0.338261903					-0.382029279	-0.296219399	-0.196407862
ABCC1	-0.979253341	-0.755924845	0.450868591				1.282777683	1.184008859	-0.759001097	1.129244352	0.600691839	1.053722714	-0.669225502	-0.962901331	-0.98164815	1.333187831	1.174255804	0.497846015	0.572510344	0.969427063	0.334082129	-1.111406442	-0.077743814					-0.273412725	-0.485601916	-0.524849078	-1.976824614	0.259753828	0.582259731	-0.260361888	-0.168375521	-0.134195889	-0.839950397	1.397298153	-1.542734622	-0.530908008
ABCC10	-0.528148714	-0.878103722	1.358400812	-1.083162512	-0.434420899	0.205395477	-0.470138192	-0.090749616	-0.680376045	-0.36298232	-0.636547947	0.397741941	0.104362515	-1.007476664	0.695328537	0.722842288	-0.57460383	-0.206788702	-0.057058526	-0.612637208	0.240700728	-0.480062972	0.859534517	-0.346491813	-0.195400173	-5.83740116	1.85407992	1.432959591	-0.825245034	0.13928345	-2.30289328	0.915240739	1.460235209	0.648183073	-0.949373405	0.336062666	1.066103714	-0.224740183	-0.086287332	0.588557066
ABCC2	-0.116880853	-0.851789233	-0.851789233	-1.486067304	-1.209807753	1.149241349	-0.817008653	-0.497890903	0.361272269	-1.134592183	0.052894059	-1.168345022	-0.026885378	1.418349816	2.294389408	-1.2128374					1.050326573	0.041628797	0.58920759	0.833521128	0.043793023	0.542678834	0.126640723	1.177477283	0.253876873	-0.019214278
ABCC3	-1.052947742	-1.037026153	1.341659219				1.287561724	0.396570822	0.279930273	-0.032769202	-0.768685628	-0.447193223	-0.910807542	0.545968275	0.680433291	1.158770361	1.177088091	0.385297144	0.17548223	0.300374718	-0.702672787	-0.686751198	-0.530719628					-0.4679865	-0.301248462	-0.583311389	-2.617591941	0.386036328	-0.010221939	0.122238036	-1.358496957	0.252144803	0.713003861	-0.125840698	0.223526228	0.376960095
ABCC4	-0.683163478	-0.608396659	-0.32252353				0.570573269	0.644423457	-1.024097076	0.838203057	-0.081632914	0.160591587	-0.498814475	-0.727873483	-0.529568244	0.851779972	0.189867416	0.046220715	0.459378416	1.599115503	-1.237317543	-0.304931338	-0.146601605					0.565739064	-0.276543924	-0.37353658	-2.029921977	0.720390558	-0.641519999	-0.897765066	-0.702854387	0.426398943	-1.241947658	0.99150971	0.315816087	0.765311737
ABCC5	1.222098693	-0.575001425	-0.834143775	0.496343077	-0.128568373	0.080095989	1.648774407	0.004136222	-0.217587063	-0.689606223	-0.693034933	0.137855936	-0.23930223	0.175571752	0.862456776	0.074996241	-0.689587849	-1.460384432	-0.472682534	0.117434778	-0.485913937	0.598856107	-0.465034044	0.315902684	-0.262154013	-1.899501304	1.39788194	1.534484054	-1.155910864	0.016708161	2.902781616	-0.851348837	0.315357388	-0.1524675	0.670488573	0.109231844	-0.196917951	0.343702603	-0.491729659	-0.143878041
ABCC6	0.713477762	1.125486046	-0.251224564				0.193230006	-0.24099562	-0.191400338	-0.217417701	0.513967037	-0.090071354	0.627514778	-0.145729227	0.613575512	-0.46836177					0.241175581	-2.220825145	-0.612987936					-0.336153052	-1.454127929	0.287740508
ABCC6	0.052141667	-0.446011801	-1.052459502																		0.304828209	1.835386692	0.990691681
ABCC8	0.015309228	1.355540606	-0.443195573	1.667519069	-0.050572035	-0.159077045	-0.350506815	0.467689507	0.750152581	-0.594085626	1.543010928	0.468986298	-0.179973165	0.041570931	-0.523329507	0.661288565	-0.500728525	0.861595898	0.98164385	-0.852245849	0.036425443	-0.614876909	-1.113733213	-0.243844747	0.60087889	-1.657139638	-0.157764496	-0.427189731	0.149992405	-1.085289387	-0.024042984	-0.079197142	-2.710011566	-0.155834152	-0.665690106	0.983257847	0.229632755	0.260910895	0.922816458	0.747892622
ABCC9	0.149481439	-0.327301673	-0.200520302				0.247350435	0.141789337	-1.052974205	-0.528459915	-0.373767254	-0.217156983	0.923393239	0.107204844	0.665412776	-0.796043079					0.480114085	-0.116441333	-0.435121074					0.358023653	-0.392373706	-0.062886532
ABCD1	-0.230177648	-1.10469342	0.328938992	-0.004893858	1.554543328	-0.694673862	0.296995859	-0.012620947	-0.394653281	-0.284696351	1.549190379	0.052346698	-1.286611493	0.09899866	-0.530912544	0.068200662					1.690889784	-1.111861582	-1.133366068	-0.798906091	-0.703022983	1.261302054	-0.614348588	-0.251867274	0.830943764	-0.458477551
ABCD2	2.095690446	-0.574472404	-1.050679791	0.707319448	0.664260595	-0.819712617	-1.040365814	-0.565760121	-1.040365814	-0.524627627	-0.151271148	-0.13228692	0.516340861	-0.110138655	0.522668937	2.341990763					0.854149758	-0.778561284	0.479986811	-0.111296638	-1.832223669	0.539703253	0.851949629	-0.758766436	0.465716254	0.086031699
ABCD3	-0.546154159	-0.098909808	-0.92029126	0.478077051	0.216296675	-0.257329258	1.104938176	-0.167626071	-1.385268171	-0.562944819	-0.561435969	0.095215632	-1.421178805	-1.098888406	-1.364747808	0.679442424	-0.652367748	0.488657542	-0.349902983	-0.376482492	-0.438643498	2.352333268	-0.845033797	-0.846765883	1.622743961	-1.493195394	0.280172847	2.014774839	-1.05513175	0.121469625	2.995390158	-0.24533046	-0.387260159	0.150271763	0.515903756	-0.788762574	-0.865337319	0.097215465	-0.593557718	0.011562769
ABCD4	1.752166865	0.689717587	-1.11054369				1.332251855	-0.133620813	0.401826874	-0.235576013	0.600915104	0.690906262	0.355718419	-0.243819961	1.296774242	0.394318581	-0.065059993	-0.355475926	-0.831717051	1.949593181	-0.766231424	-0.658018997	-0.697368971					-0.358593269	-0.776006518	-0.135201554	1.923771043	-0.276264024	-0.412716845	-0.961714337	-0.317823259	-1.137122014	-0.314637051	1.345488144	-0.11243752	-0.433884349
ABCE1	-0.194863188	0.742081729	-1.299977705				-0.376168297	-0.549017994	-1.067606804	-0.631605305	-0.572698994	-0.110650971	-0.74215678	-0.810312438	-0.92586534	-0.154974079					-0.242911645	1.07842093	-1.420098848					1.118024983	-0.15808669	0.902914688
ABCF1	-1.900882475	-0.220350697	-1.054177767	1.198939864	0.169381331	-1.774329664	-0.162191546	0.205332318	0.792636017	0.014366805	0.539239472	-0.581411695	0.895746094	0.931340258	3.13055108	-0.315020455	0.418008692	1.349784238	0.620266516	0.627754687	0.127345533	0.636012239	-0.069038449	0.71838805	-0.536947207	0.639540111	-0.414972485	-0.60033875	-0.888481979	-0.156824172	-2.413600837	-0.489140806	0.014033429	-0.577918095	-0.311586228	-0.315368912	0.805386463	1.055352429	0.491732441	-1.274704017
ABCF2				0.642369813	-0.288420846	-1.97205082	-0.337976499	0.191914933	-0.340531677	-0.175361799	-0.203178344	-0.136373991	-1.018824622	0.64620665	0.050785029	-0.564870371	0.619939282	0.274905824	0.275397643	-0.611159845				1.213821934	0.036205851	-0.006719605	0.374793673	-0.221550145	-0.323215922	0.60270519	0.813443257	-1.253173787	0.196379906	-0.970964554	-0.150050356	1.120858192	1.152217932	-0.597314629	-0.874159823	0.003680958
ABCF3	-0.791046858	0.373039518	0.290356747	-0.337912052	-0.236578153	-0.884585945	0.094227052	0.441787946	-0.452196004	-1.41694622	-0.167339395	-0.571334146	-0.624184901	2.487739192	1.740662423	-0.394866372	-0.676757737	-1.116285223	-0.682145204	0.217711375	0.653725765	-2.031288417	-0.56475717	-0.533676749	-0.677631152	1.942597814	0.727786238	-0.565959493	0.177534173	0.280548356	-2.12005007	1.623241557	0.361377151	0.370904986	-0.74270432	0.229384219	1.231153708	0.169872666	1.111831299	0.022465593
ABCG1	-0.205349981	1.870470479	-1.008893385	-0.35149051	-0.378124815	1.445184976	-0.224386386	-0.528534401	0.846314729	0.091299472	0.264375108	0.822629053	0.817248468	-0.146919529	0.962865997	-0.553923741	0.847039243	2.450028424	-0.502704188	-0.010042539	0.450877132	-0.473197782	-0.821399924	-0.866757888	-1.245271908	1.127120851	0.269339293	-1.143912443	-0.193070579	-0.885941437	0.185551062	-0.521758913	-1.099232537	-0.805330359	1.48448586	-0.560439648	0.388797498	-0.547192984	-0.516462628	-0.792738292
ABCG2	-0.224280652	0.04485613	1.861529412				1.199646894	-0.313049108	-1.782469021	0.853438186	-0.598277873	0.261342612	-0.212727266	1.120963097	1.636341969	0.281013562	0.432287566	-0.232862947	0.987833574	2.831020366	0.639199858	-0.269136782	-0.224280652					0.4600192	-1.475602212	-0.067162241	-1.084501055	-0.28944407	0.128737267	-0.637107082	-0.286065849	0.342789188	-0.995133236	-0.839767706	-0.431051916	0.073265898
ABCG4							0.760330854	-0.428127788	0.51947639	-0.291886879	-0.15929528	-1.38911277	-0.259043089	0.900221073	-0.044950232	-1.823380667												0.652067989	2.21518913	-0.12280218
ABCG5				-1.377153606	-0.888318567	1.041606453	-0.77730611	1.765061909	-0.867595815	-0.725033123	0.548526932	-0.458916096	-0.482676545	0.719602163	-0.677512225	-0.867595815								-0.80648339	0.914606937	0.802853188	0.312888985	-0.867595815	-0.867595815	0.733858432
ABHD10							0.245902468	-0.134355178	-0.765026394	-0.15687915	0.394958165	-0.215838959	-1.467244345	-1.128059825	-1.438758145	-0.753764408	1.192468437	1.422325632	0.831841011	-1.04295249								1.287304938	-0.793512594	2.580445919	1.714561203	-0.591398369	-0.435503569	0.053717456	0.057167788	0.265987696	-1.260615317	-1.303411407	-0.804442946	-0.099745123
ABHD11							-0.575243018	-0.094679891	0.108410266	-0.385525053	-0.6613265	-0.797555699	-0.485816488	1.091266331	0.899876842	-0.863580894	-0.095993792	-0.192338057	-0.002215046	-0.156306286								-1.091743909	0.688429066	0.169420889	-0.354716371	0.120692717	1.107186561	0.62579011	-0.310630563	0.331940106	0.679652137	-0.804186187	-1.016778325	0.067902996
ABHD12																	0.506946529	0.033896929	1.122815583	-0.192027269											-1.284197733	-0.39284635	0.041626677	-1.302489009	0.093672611	-0.50508739	-0.738704983	-0.367853388	1.418517745	1.565730049
ABHD13																	-1.646609091	-0.074941887	-0.727136656	0.588835238											1.804672488	-0.192432407	-0.431228751	-0.339071869	0.290775828	-1.228027185	0.321537584	0.602693075	1.101372215	-0.070438582
ABHD14A	0.520467602	-0.710399876	-0.279729182	0.531143147	1.057123224	-1.512637596	-0.083498027	0.664570774	1.892359372	1.155318612	0.860318507	1.597359268	-1.001582465	0.568994416	0.42838689	1.048714213					0.305132255	-1.037390589	0.719852182	0.235232247	-1.320827589	0.539399734	0.470566833	-0.27648875	-1.802034463	-0.638576106
ABHD14A							0.690804144	0.278572861	-0.13434357	0.152505455	0.115050646	0.063207709	-0.657112216	-1.161838606	-1.030061626	-0.954923625												0.250481754	1.107831469	0.515177631
ABHD14B																	2.078360748	-0.415806432	-0.420310483	-0.401706794											0.472911364	-0.856713856	0.554180109	0.147640553	-1.577410967	1.034595893	-0.617215841	1.132705873	-1.279947775	0.148717608
ABHD15																	-1.896631175	-1.065885153	-0.86096286	0.124371583											1.558382986	0.312545561	0.270986028	1.365288264	1.270608414	-0.080965712	0.475641533	-0.16731587	-1.051863998	-0.254199602
ABHD2	-0.398697211	0.589016088	1.532969937	1.590309531	-0.559518432	0.224423692	-0.509462077	-0.455782901	-1.014216252	-0.200656182	-1.015489559	-0.458567109	-0.92751245	-0.605975123	-0.347289558	0.406631144	-0.166663434	-0.524632917	-0.439021285	-1.105626	-0.59874041	-0.78002956	1.207899737	-0.283958924	0.723586499	-1.2320278	-0.462814566	0.730846622	0.442437458	1.082260625	-2.188187654	0.706709298	0.593013655	0.576865025	1.647582106	1.351617606	-0.329450057	0.242077261	-0.263404027	-0.100879577
ABHD3	-0.817903563	1.068386529	-0.679882337	-0.927751289	-0.37460251	1.974864436	-1.246336461	-1.348101035	0.692082976	0.806568122	-1.082926039	1.080549668	-0.697394863	0.055075882	0.193045161	-0.330455293	-0.857420624	-0.314465869	-0.789783694	0.316560729	1.666478509	-0.909917714	-0.863910638	-0.59683537	-0.640486013	0.57644668	-0.011635934	0.855493398	-1.044764323	0.988570149	2.887763894	-0.193470136	-0.741283665	-0.716340793	1.073476914	-0.507255677	-0.47994481	0.530188886	-0.277174346	0.069149189
ABHD4							0.35649856	0.583684324	-0.11445587	0.251315579	-0.057126407	0.054689735	1.082592789	0.6727582	1.787129244	-0.432373799	-0.331569804	-0.895795093	-0.012460528	-0.40053273								-0.514340717	-1.137147153	-1.097348188	-2.176999575	1.052966531	-0.399486745	1.506766755	0.026783471	-0.065865815	0.553679659	-0.412037138	0.607730539	0.946820473
ABHD5	-0.663459421	0.403791748	-1.039801493	-0.705662119	-0.351882028	0.483540601	1.689917215	0.615972679	-1.122619732	1.299754488	1.376490788	1.516795593	-0.810408448	-0.897105266	-0.788041263	0.341763112	-0.996157707	-0.562787194	0.940747512	0.714145691	0.812260225	0.419460269	-0.735850361	-0.78418984	1.781836291	0.58340731	-1.007050215	0.277172604	-0.972354593	-0.136439961	-1.7699055	-0.19332295	-0.490292165	-0.264078565	-0.515175069	-0.242234148	0.752058976	-0.342712048	1.491288909	1.478424258
ABHD6				-1.534544728	-0.430079841	0.129412138	-0.465397219	-0.108161037	0.072509605	0.006326771	-0.550856831	0.121629556	-0.772448762	-0.39706332	-0.110020757	-0.105046376	-0.597238388	-0.580740953	-0.409985048	1.919965409				1.099213854	-0.570063671	1.380118919	-0.074056671	0.649606837	1.199707626	0.312187829	-2.181576601	0.62812182	-0.188203732	-0.002311782	0.211706214	-0.412885797	0.761459313	0.265544456	1.177169136	-0.591024049
ABHD8				-1.554679313	-0.272310121	0.278726873	0.234807072	-0.650901292	1.475665	-0.20479879	-0.319572735	-0.189639968	1.666233059	1.090197791	0.849822171	0.172006235								0.275046894	-0.541749837	1.748594276	0.066371228	-1.521450833	-1.807302921	-1.402345796
ABI1	-0.702979076	-1.293986635	-1.013636896	0.447160298	-0.205985137	0.224122157	0.370698591	-0.628652258	1.233734029	0.790683113	-1.064560179	0.807827961	-0.813348765	-0.756085206	-0.239417199	0.071473478	-0.630682771	-1.480346106	-0.817818234	-0.746764816	0.266879482	1.44131758	-0.324128077	-0.321838569	-0.406363989	-0.031283881	0.29418912	1.014556859	-1.418181615	-0.508228019	0.266617562	-0.142795316	1.213768829	0.103253093	1.183607821	-1.254538659	1.322576322	-0.516740113	1.137107903	0.362754483
ABI2	-1.460907209	-0.825494036	-0.037337313				0.209010667	-0.026619519	0.027784947	-0.131544117	-0.708127539	-0.362688956	0.189359455	0.169672795	0.669601454	0.570473631	0.645105245	0.709094094	0.572877678	0.710206081	-0.245068542	1.844463238	1.099074708					0.278534913	-1.19240079	-0.612314961	0.978408567	-0.917501004	0.476531979	-1.422636356	0.163417233	-0.931387078	-0.481015251	0.577959299	-0.577557317	-0.503503171
ABI3				1.117134464	-0.597391534	1.747103679											0.049307739	-0.213735537	-0.677348251	0.050155992				-0.545820962	-0.379375603	-0.649566064	-0.692083981				2.863726592	-0.999005815	-0.887545362	0.145838938	1.013559414	-0.079499489	-0.050828536	-0.239098304	0.188039528	-1.16356691
ABI3BP				1.726150964	-0.460813657	-0.377208878	0.247596779	-1.096433284	-0.469966717	0.27142213	1.33235097	-0.212092335	-0.108381986	0.539106949	2.019081659	-1.819602745	-0.316325873	-0.607094456	0.191861578	-1.052423502				-0.423302737	-0.894104193	-0.678394778	1.107673279	0.439601074	-0.736250045	0.467630898	-0.924696702	0.823940745	0.641323927	2.046676587	1.160145834	-0.343093927	0.850798264	-0.899383952	-0.071274119	-1.500454404
ABL1	0.000363768	0.225030618	0.32767822	-0.867244994	0.640065821	-1.323030731	-0.064938179	-0.467027584	2.270560907	0.179284272	0.634032111	0.676830633	0.215798454	-1.28182476	-1.25354523	2.015503387	0.480790303	-0.068674806	-0.379909694	1.656415722	0.2693137	-1.63098713	-0.47191053	1.632265467	-0.006327905	-0.496445127	0.420717469	0.2387688	0.096287645	0.170616217	-2.090874392	0.234542719	0.025115617	1.464889823	0.340847016	-0.631587028	0.661371865	0.340719757	-0.728431685	-1.305215217
ABL2	-0.975919954	0.504097236	0.932887263				-0.210473033	-0.466520056	-1.365807164	-1.072289845	-1.751438963	-0.360354217	1.652112939	0.429644527	1.491302918	-0.143338752	-0.810802497	-0.456939272	-0.263042265	-1.100416156	0.836063709	-1.045079636	-0.657785418					-0.596104831	0.364071509	-0.86932574	-1.483527556	0.396365652	0.702228697	0.827019948	0.662838278	-0.204238586	1.347265133	-1.48339498	1.257358335	0.609285269
ABLIM1	0.175422069	0.205494424	0.125301478	-0.185334794	0.88232219	-1.478712539	0.049296497	-0.526244393	-0.061146049	-0.821341782	-0.059404965	-0.635615171	-0.694919052	0.221347993	-0.248206529	0.686467784	0.588972333	0.111117714	-0.015315418	0.554997692	1.313159487	0.461109438	1.027472118	1.50494283	-0.052134044	0.16835315	-0.839436793	-0.567805929	-0.61547911	-1.008958826	-0.889757063	-0.423319755	2.250348653	-0.376830917	1.602139115	-0.766551733	-0.698972614	0.00088057	-0.91300473	-1.024703846
ABLIM2																	0.582769267	0.284415993	0.807806224	1.006115828											-1.709652972	0.504119739	-1.217771593	-1.722894046	0.466542062	1.307718069	0.178977811	-0.527151502	0.743317289	-0.704312168
ABLIM3	0.761417449	-0.914173288	2.070046595	-0.300432329	1.224642992	1.007503407	0.925344208	1.000294094	-0.967705938	0.668523974	1.603210885	0.372343739	-0.767286624	-1.24971054	-1.23101077	-0.131796039	0.518187444	0.217496191	0.160122219	0.125454823	-0.385989228	0.079630888	0.633482206	-1.447123953	0.730505775	-0.727738229	-0.487357662	0.118539597	0.310061439	0.668976387	-2.735801483	0.206940292	0.911033979	-0.51412637	-0.364508519	1.03538855	0.475255057	-1.319247863	0.528325664	0.755480016
ABO	-0.336754743	0.879946841	-0.840973417	0.317358784	0.2058647	-1.803125516	-0.078974029	0.29740883	0.59535778	-0.552434497	0.479486902	-0.021458029	-0.609601342	-0.1288289	-0.579122294	-0.554870346	0.070756025	-0.117050174	-0.601468326	0.480235115	-0.109308275	-0.144932421	-0.972508723	-0.210571169	-0.165795632	1.590433527	0.065835306	0.496715903	1.021256882	0.094509203	-2.332272439	-0.206728125	-1.561461297	1.680439224	0.498249313	-0.09058568	0.345161386	0.749858525	0.299241558	0.785624895
ABP1	1.026748185	1.485695798	-1.117949313	0.64871612	1.102328611	-1.277926722	0.535224081	0.007699681	0.458419762	0.585753238	-0.420787571	-0.875549984	-1.047349118	-0.899803979	-0.869486485	-0.764385838					0.753144801	-1.029690157	-0.23535775	0.549133234	0.282919499	0.212751627	-1.517922369	-0.63301003	1.525595559	1.384113919
ABR	0.406178517	-0.754959433	2.172318203	-1.667906566	-0.754134107	-0.103784216	-0.879694603	-0.119165729	0.851241812	-0.541423773	1.032196366	0.089266891	-0.757851963	1.303908164	1.587956148	-1.181552279	-0.455001727	-0.546437147	0.271772406	-0.010102816	-0.475727862	-0.838728904	0.66214079	0.523943864	0.513364821	0.039737905	1.448778298	-0.17438248	-0.14883941	0.424046957	-2.208965309	0.255006297	1.33544588	0.377607177	-0.029701968	0.53398533	0.658027844	-1.625157503	0.645420366	0.798101171
ABT1				-0.786631587	0.73871982	-1.010166714	-0.656377036	-0.981320418	-1.027354064	-0.9145265	-0.616661733	-0.479463416	-1.946221739	0.753516195	2.013574422	0.61902574	-0.15866468	0.262374506	-0.209302937	0.099246218				1.556556215	-1.034925991	0.565914871	-0.029466614	0.996321111	0.272419465	0.075648195	3.01710278	0.260600216	-0.557312317	-1.018095615	0.506410451	-0.095357987	-0.152738549	-1.093822342	0.059111762	-0.919551509
ABTB1				-1.623598656	0.335941877	-0.513214722											-0.784965075	-1.110939622	-0.81859598	0.847856201				0.7518157	-0.70185167	1.320998351	0.42990912				-1.914169398	0.92799234	0.025942589	1.516912681	-0.525726854	-0.291857779	0.534931146	0.797234683	1.214438897	-0.41905383
ABTB2	1.047647076	0.861430574	-0.733393925	1.434281773	1.228932773	-0.657482206	-0.467630656	-0.509113408	-0.236085103	-0.553787141	-0.676041597	-0.794307327	0.569438142	0.909078174	0.930617295	-0.565952755	0.210941243	-1.012757809	0.138035523	-1.057770316	0.009628356	-1.511447033	0.625433422	-1.321266352	-0.187022614	-0.029826737	-0.467616636	-0.120412045	0.027370259	-0.341387473	-2.72062223	1.004509765	-0.234887482	0.245840809	0.348920111	0.535117223	0.866464799	0.517832685	0.868612973	0.289762705
ACAA1	1.513575555	0.95536748	-0.367205059	1.237037546	-0.326375394	-0.905522236	-0.072194923	-0.026440236	1.379898429	0.153030945	0.269802923	0.467420522	1.285910327	2.320628598	0.798028681	0.278793473	-0.888716011	-0.934832676	-0.418513107	1.344093448	0.68894999	-1.467763023	0.558912882	-0.991473757	-0.172098832	1.543484283	-0.385051609	-0.670075067	-1.487605356	-1.153558955	1.961188433	0.179875438	0.596961354	-0.559867294	1.384799783	-0.740089966	-0.961432368	0.387869984	-0.880663396	-0.470673622
ACAA2	0.311524058	-0.679734058	-1.189907536				-0.366212399	-0.824352127	-0.252730205	-0.67300264	-1.230119479	-0.498141636	-0.995737859	-0.304572028	0.907446305	-0.744813271	0.76026157	-0.567148791	-0.827305839	1.017756937	-0.221025449	1.381098278	0.074338143					1.186341514	0.564041586	0.820271749	0.456923562	0.574904401	-0.003220817	0.366549713	-1.098141871	0.165736748	-0.075878664	-0.518833622	-0.237143219	-0.014460108
ACACA	-0.585677715	-1.007948112	0.688413999				-0.861159553	-0.335844594	0.641606886	-0.498181489	0.085718949	0.361832793	1.263503213	0.213440478	0.906205608	0.065783386	0.257349893	0.613998977	0.158368423	-1.256159273	-0.258054131	-0.177968366	-0.214370987					-0.45800589	-1.163132193	-0.488988399	2.330318121	-0.400025837	0.299447344	-0.176198529	0.663415319	0.059974739	-0.625883842	-1.262251626	-0.795532563	0.133178856
ACACB	-0.397891721	0.484929496	0.190586183				0.176005488	-0.277332371	0.31211796	0.432361843	-0.836783643	0.418086094	-0.460375627	-0.4455582	0.437079465	-0.217568837	0.358177026	-0.223370564	-0.307421628	1.622278303	0.537782288	-0.880360443	-0.113967107					0.540303651	0.091807895	-0.009093726	-0.965771871	-0.467381231	-0.617269612	-0.314805961	-0.759239113	0.132332016	-0.367468595	2.144763086	0.055279758	-0.290101614
ACAD10							0.250413232	-0.595195627	1.94774747	0.279466701	-1.162502836	1.172478589	1.291750724	0.415559266	-0.367355265	1.088376442	1.339950294	1.15379366	0.626647524	-0.282798799								-0.751166881	-0.878084666	-1.05546374	0.797881014	-0.147835659	-1.007733419	-0.655467297	-0.700340664	-0.409338638	-0.922077635	0.878025109	0.38586417	-1.05656966
ACAD11
ACAD8				-0.060854561	-0.781832784	2.145564628	-0.006934499	0.970981726	-0.453374515	0.272621987	-0.239721079	0.820042482	-0.692538809	0.30025875	1.470569363	-1.366450642	-1.029791033	-0.266490832	-1.261726694	1.305389058				-0.558445248	-0.683640916	-0.046409168	-0.014381951	0.952911535	-0.928514246	0.256677701	0.084120909	0.100918139	0.246007254	-1.388071074	0.077974097	0.021922471	-0.660677995	1.889579668	-0.600366203	1.481212235
ACAD9				0.449923176	0.137909398	-1.258920995											0.966743849	0.7858271	0.359203454	-1.42297798				-0.446449388	1.011217358	1.27097352	-1.164653069				2.337682905	-0.617290669	0.405740639	-1.416683856	-0.055540032	0.338904901	-0.172964797	-0.280633669	-0.998675293	-0.229336552
ACADL	1.036047424	0.16321295	-0.965085272	-1.389930034	0.506436198	-0.06664315	0.010694819	-0.222654882	0.814299064	-1.252251527	0.534122389	-1.151895686	0.131403932	0.086097918	0.35559157	-0.598990207					1.674706795	-1.156683083	0.290944824	0.131231824	0.71646169	-1.22772101	1.330164481	-0.348247362	0.165721773	-0.672684194
ACADM	-0.48755966	0.180904489	-0.506091339	-0.303615798	0.440982322	0.278869989	0.310365982	-0.477273724	-0.810252474	-0.628388091	-0.703945274	0.3160767	-1.46786354	0.112687305	-0.469366577	2.088595504	0.596362408	0.400365089	-0.329177626	-0.205501	-0.993209768	2.071135785	-1.256624353	0.082241288	-0.544458445	-1.609695782	1.655676426	1.488530898	-1.107649061	-0.11881639	2.598127757	-0.43698903	0.199491446	-0.930201732	0.654809616	-1.024637584	-1.307910801	0.844402467	-0.420076427	-0.639064584
ACADS	-0.271846366	-0.03210246	-1.316883903	0.645818238	-1.290005389	-0.406271604	0.651628122	-0.7983188	-1.443958727	1.215402594	1.444963457	0.047342909	-0.49111235	1.356346212	-0.736708715	-0.821950065	-0.44216181	-1.091445649	-0.019302464	1.455706977	2.076414453	0.140021369	-0.437822916	-1.106509357	-0.08531323	1.185149147	1.057132195	1.394325032	-0.408402922	-0.14761503	-2.37761324	0.329484118	0.225585594	0.845316803	-0.968482674	0.658004479	1.216008383	0.252461553	-0.19973192	0.11616985
ACADSB	-0.582067037	-0.711896116	-0.50416959	-0.289792598	-0.282738218	2.000067308	-0.620823735	1.239967675	-0.085809459	0.025896819	-1.567387453	0.91366776	-0.362135513	0.228731901	0.287524679	-1.908385563	-0.32867754	0.161500378	0.435328112	-0.074538782	-0.952079912	2.105394897	0.313753607	-0.13949359	-0.879190026	-0.897173223	0.488320347	0.093508513	1.754404479	-1.779041453	2.468413187	-0.836245277	-0.461825393	-0.53422106	-1.17257504	-0.014638801	-0.72468408	0.956426299	-0.111469271	0.237207268
ACADVL	1.545561947	0.283140136	-0.737015903	0.941631361	1.014889674	-1.03922813	-1.16783421	-1.038440666	-1.671696532	-0.576486402	-0.250105673	-0.924883347	-1.301669622	1.35109115	0.354760863	0.079751301	0.418458853	-0.000727996	0.127468578	1.06013505	1.07891294	-1.438266737	0.400653937	-0.215863499	-0.291565024	0.975688959	-1.385553342	0.687321583	-0.261693154	0.54807868	-3.181422033	0.485134014	0.338957102	0.128924569	-0.263892658	-0.375287554	0.684651053	0.696506983	0.052404134	-0.171310096
ACAN	-0.431729543	-0.44464913	-0.51570686				0.139769604	-0.060444598	0.901405109	0.453018494	-0.013268395	-0.040769009	-0.11118436	0.974832628	2.254969098	-0.182973858	-0.432653168	0.046329859	-0.445885251	-0.075548937	2.533315745	-0.092590376	0.433882807					-1.282976395	-0.358601024	-0.954632967	-1.044036533	-0.056628409	-0.553213193	0.770554727	2.064214713	-0.335773966	0.487523009	-1.261593546	-0.618468859	1.455179554
ACAP1	-0.136771377	-0.56317626	-0.193089003	0.788618738	0.487005137	1.454440307	1.207779398	-0.25080054	0.262935865	-0.377378973	-0.73635651	-0.847663012	0.647228229	-0.753735802	-0.447868253	-0.148839892	-0.252962057	-0.382007731	-0.279393505	-0.181468801	1.858481659	-1.118307145	1.480349027	-0.017426648	-1.378397506	-0.324243739	-1.009996288	-1.239356586	0.535599227	-0.316986305	2.950328601	-0.173890596	-0.365273073	-0.467286261	1.419832215	-0.182285191	-0.637084329	-0.771449408	-0.33603786	-0.341022003
ACAP2	-1.711581526	0.242459969	-0.358198701	0.249017801	-0.108979231	-1.451270305	0.247763058	-0.299493059	-0.643740247	0.566386564	-0.272811183	1.550182429	-0.618481141	-0.046603402	-0.321209308	0.269975207	-0.512669203	-0.202683695	-0.133375209	1.290035466	-0.312579055	1.124439789	-0.95885737	-0.095996675	1.80999794	-0.677572024	0.274802494	0.041943969	-0.11240394	-0.258873625	0.427593972	-0.297217044	0.122019392	-1.091562688	-0.139220427	-1.640987933	0.141036581	1.345412156	0.137342606	0.554276025
ACAP3																	-0.035393486	-0.943904901	0.892845367	-1.214463258											-1.362663676	1.456306945	0.753091297	-0.3492477	-0.976187055	0.600056053	0.370298078	-0.061157294	0.877644397	-0.007224768
ACAT1	-0.91750859	-0.845434972	-0.515955579	0.933310457	-0.627480303	0.753998511	-0.132310679	-0.051026996	0.68713906	0.847226584	0.134134478	1.398302401	1.231326428	-0.417767952	-0.27586593	1.021917618	0.815665375	0.778247229	0.822487468	0.111956156	2.305211731	0.431297679	-0.618917889	-0.484088529	1.038292247	0.073819646	-1.687852029	-0.178601048	-2.010101524	-0.432371461	1.556999471	-1.577318085	1.054231897	-1.940625542	0.048552038	-0.334518815	-0.63851541	0.203785661	-0.82533739	-0.075610053
ACAT2	-0.204276712	-0.807901244	0.194194385				-0.104964342	-0.175531313	-0.114147715	-0.786467284	-0.861625941	-0.812809064	1.710201826	0.20509533	1.049965643	0.566388556	-0.184780371	0.269450718	-0.223910277	-1.074988454	-0.322634463	2.403539078	0.095562925					-0.260115012	-0.988743157	-0.259148341	2.359316233	-1.178421078	-0.02055878	-0.310807605	1.419284695	0.162471709	-0.74204158	-0.60823623	-0.845865829	0.979086849
ACBD3	-0.694378606	0.47334976	-0.682014424	-1.167581839	0.557496146	-0.508393482	0.609678904	0.003625374	0.271729084	-0.307842198	-0.782056396	-0.41660547	0.302747391	-0.786968335	-0.782751273	-0.518882271	-0.702384084	-0.789839861	-0.051139138	-0.353147937	-0.636679087	2.055965146	-0.997987982	0.759101508	1.474512572	-1.147186571	0.032051667	0.594359132	-0.487767374	0.039779659	-2.232456538	0.7516115	0.470088865	0.794978769	-0.813117553	0.259031107	0.234533822	1.023447129	0.566674138	0.841719782
ACBD4				-1.784252962	-0.576756524	1.38010911	-0.244763797	0.02458751	-0.424655463	-0.807776094	-0.45188231	-1.025590869	2.140502465	0.182114266	-0.111546725	1.289663501	1.165227041	-0.909591278	-0.319630528	0.554925777				-0.189660384	0.489999376	0.529277748	0.151283635	-0.886539472	0.996974897	-0.900152896	-1.783031859	0.326116443	-0.773043773	-1.106817028	-0.515826379	1.308640543	1.695367797	0.014486027	-0.266934005	0.610111224
ACBD5				0.306103938	-1.416581259	1.616547842											-0.267513456	-0.297608721	-0.495545887	-0.599771043				0.203339418	0.531651174	-0.3104864	-0.930574713				-0.930321314	0.00739421	0.929241697	-1.032549435	-0.032193533	-0.102577365	1.287483138	-0.995116511	1.767647194	0.761431027
ACBD6				-0.218116146	-1.25958851	0.301843067											0.287264496	-0.241612995	-0.14316802	1.799363324				-0.691383783	1.904010792	0.273857273	-0.310622693				1.50819931	-1.065882549	-0.186334113	-0.703898717	-0.551431847	-0.364769203	-0.761177352	1.870754501	-0.504180544	-0.943126293
ACCN1	-0.79299433	0.223738472	0.219774602	1.126738755	-0.25182493	-1.710532571	0.287261936	0.338643363	1.061194678	2.016568085	0.593944828	1.835127421	0.823555579	-0.801382047	1.098125079	-0.094887427					0.51508296	-1.100194299	-0.456065331	-0.847860332	0.65007125	0.697945	0.335462827	-1.112881947	0.205372787	-0.094887427
ACCN2	-0.072438528	-0.539173136	-1.902334532	2.118714674	-0.517761218	-0.964886693	0.055014564	-0.084867555	-0.58125564	-0.824730189	-0.0480042	-0.298253833	-0.775664565	0.631864672	2.692477122	-0.533371341	-0.148498599	-0.016738807	1.45628224	-0.672229992	0.83880523	1.387033183	-0.902188943	-0.414248603	-0.294566736	0.195979231	-0.123230655	0.426117915	0.152634133	-0.141360969	1.562809629	0.140847093	-0.92820106	-0.726553871	0.779672169	0.19177838	0.433882228	-2.132274374	-0.735925907	0.79515087
ACCN3	-1.460843459	-0.053951605	2.162214324	-0.626425544	-0.154015726	1.01837224	-0.344521806	-0.762134567	-1.124798281	-0.593624155	-0.909886451	-0.688869171	-0.47517843	-0.47029407	-0.450756631	1.230684224					0.064326914	-0.607993087	-0.190905679	-0.278764185	-0.895988309	-0.209555896	1.146377421	-0.388481044	1.258769292	-0.26515096
ACCN4				0.053086655	-0.830192512	-0.501108416	0.875702873	0.073264719	0.428061754	-0.924809182	1.21944704	-0.507010805	-0.500379085	0.236847153	1.337712719	-2.040043476								-0.778037265	-0.442541213	2.002285888	0.496506863	0.714331013	1.104497222	0.769595348
ACCS																	1.103920688	-0.477884504	-0.074568848	0.73417705											-1.962585065	-0.089513504	0.397554004	-0.476744053	-1.87270329	-0.426611739	1.216801552	1.08199077	0.242809093	0.603357846
ACD	1.983350873	0.409014151	0.603287878	-0.150689657	-0.36704941	-1.607078812	-0.928989828	-0.769504515	0.218625763	0.162296908	-1.041647539	0.137186455	-0.355521363	0.599354531	1.666888136	0.509092631					0.00895418	-0.950901938	0.184520067	0.439750261	1.411198174	-7.877933327	0.273869443	-0.251686244	-1.751526846	-0.249650262
ACE	1.955803822	-0.207108097	0.584201142				-0.567270779	0.940167385	-0.222755017	-1.366779931	0.921269896	0.165370335	-1.179258693	-0.346315523	-1.358058013	0.538959156	0.239483305	-0.499559925	0.844795862	0.104611356	-0.048846249	-1.156679184	-1.350110331					-0.557095208	-0.600704798	-0.032326474	-1.143776561	-0.932506266	-0.821533975	-0.086283809	-1.079328044	1.554367322	0.107330278	-1.085336525	0.938346913	1.85939007
ACE2				-0.458391426	-1.380342648	-0.341710768	-0.334146117	-0.029095128	-0.052233862	-0.630197636	0.042835437	-0.20915949	-0.684800169	1.053741058	0.458056585	0.079645228								-0.082812177	1.92378318	0.135499513	0.203974326	-0.81008378	1.977660019	-1.055622277
ACER3				1.851897456	-0.379856525	0.907067117											0.419921749	0.504025075	1.075838427	-0.43100709				-0.425787118	-0.353468823	-0.706609877	-0.89324223				2.154355804	0.004783972	-0.948860949	-0.306539782	-0.947408996	0.025207113	-0.391015855	-1.848885902	0.195657977	0.493928457
ACHE	0.08761767	-0.004660514	1.396290107				0.085054706	0.543634357	-0.122270108	-0.749620035	-0.18804702	-0.178468075	0.216397077	0.123053672	1.18970487	0.813956899					0.951677035	-1.405611135	-0.818386324					-1.121900491	0.439840468	-0.615751489
ACIN1	0.019450778	-0.639444326	1.540258482	-1.26033579	0.067878084	1.879951423	-0.388783286	-0.372243184	-1.311212075	-0.486115427	-1.454983734	0.17230788	0.657060112	1.53368554	-0.52555721	1.013308472	-0.35136011	0.787943736	-0.443213062	0.345661616	-0.746423605	-1.150027249	-0.686855598	-0.411025879	-0.749752219	0.358419019	0.114865361	-0.520467948	-0.653424925	0.331347326	2.894073251	-1.041216404	0.152138505	-1.146779594	0.078058083	-0.54939688	0.491960575	-0.166300108	-0.600683326	-0.450886282
ACLY	-1.388603876	-0.57739199	1.239086391	1.54888869	0.348733057	-1.320172855	-0.949537194	-0.755413482	-1.102958847	-1.133730913	-1.325857522	-1.155868439	1.202882445	-0.746933575	-0.672710343	-0.385566025	0.202655582	-0.238344773	0.703271431	-1.018689904	-0.396062274	1.892827734	-0.277561714	-0.170422215	0.414814042	0.362916576	-1.184757296	0.873194179	1.019179457	1.107645725	-2.071041557	0.614824393	1.211542001	1.279822789	0.113223301	0.785490495	0.012530538	-1.429399442	-0.455590728	0.289705873
ACN9				1.031144302	-0.432342015	1.549944434	0.613694302	0.202942042	-0.896961231	0.047768966	-0.863188267	-0.519069152	-0.672416662	-1.015622995	-1.622623556	0.44665505	0.364193617	0.520185143	-0.360541771	-0.311599925				-0.354013919	-0.107270244	-0.216476802	-1.470985757	1.193311379	1.154974502	0.034077225	2.493486442	-1.087393257	0.722934522	-0.651499633	1.020761217	-0.233451395	-0.44710943	0.165676435	-1.477604052	-0.718037912
ACO1	1.203021988	0.431061624	-0.330755417	1.733592692	-0.527814284	-0.945860092	0.746757668	-0.087549462	-2.116578567	1.813708132	1.12467546	0.57654151	-0.437900113	-1.21225965	-1.035042314	0.69891628	0.405290707	0.252310006	0.898714308	0.135684568	-0.582736947	-0.384141334	-0.838455491	-0.480406353	0.975904826	0.042356713	-0.797773503	-0.084340588	-0.597906218	-0.460508086	-1.95452759	0.384959328	-0.592928284	-0.556077661	-1.692028819	0.393423557	0.035922974	-0.458879027	1.768462248	0.979673685
ACO2	0.467821351	-1.816517251	1.360276831	-1.205716099	-0.751824754	-0.321547259	0.706417559	0.77518243	-0.61498992	0.639516967	0.59159708	-0.394373796	-1.33047909	-0.7904324	-1.114599135	-0.033243441					0.635021039	-1.230232629	-0.059834809	0.039006024	-0.315710888	0.772732213	1.783060762	0.527478068	0.027669063	0.571034629
ACOT1	1.164147431	-1.168045704	0.172549875				-1.049703401	-0.469438855	0.148513646	-0.745383995	-0.874692668	-0.479835532	0.166707831	-0.494564158	-0.934690159	0.40973016					0.639727122	-0.33340493	1.59624022					1.841872444	0.868483541	0.803287712
ACOT11	1.053698712	0.152292392	-0.650329674				-0.479662676	-0.238388299	0.046797599	-0.785420726	0.059197783	0.033574439	-0.341396678	-0.024647849	1.824379002	-1.303540429					0.004116011	0.374556964	-0.131712339					0.265915634	0.123912097	0.049960346
ACOT13				0.693127017	-0.031015814	0.109411997	1.108916432	1.518416562	-0.451669755	0.578230308	0.848095235	1.845076119	-0.263560155	-1.387153269	-1.305759692	0.650580155	1.399318945	1.180045134	0.660715882	1.305785781				-0.548193954	1.10477024	0.581679752	-1.90977924	0.116276539	-0.968609408	-0.832229948	0.699036215	-0.622095071	0.646682621	-0.785038649	-1.191280193	-0.399238998	-0.871867398	0.427868917	-1.418342957	-1.031590228
ACOT4																	-0.940209128	-0.990851575	-0.040212431	-1.361271454											-0.960522533	0.886904073	-0.530678891	2.041170996	1.06193086	0.714063798	0.739720052	-0.760932748	-0.347064753	0.487953734
ACOT7	0.003697794	0.238616493	1.255618692	0.99210885	-1.141700492	-0.600800005	-0.67376681	0.821030722	-0.231694599	0.198602932	0.123882851	0.676177722	-1.527705492	-0.737171869	-0.447566411	-0.186271539	-0.173221594	0.000271898	0.731839059	-0.620796027	0.31007093	-0.880183809	0.969800942	-1.113535127	1.184473388	0.828353972	-0.148900586	-0.06509457	-0.140464037	0.325652191	0.569878093	-0.457602532	1.867081245	-0.783529928	1.698234446	-0.936255893	0.064947696	-1.861050613	-0.176306577	0.076510728
ACOT8	1.089653577	1.019302915	-0.050027137				0.66173398	0.768346164	-1.0072313	-1.389096759	0.828436668	0.622965913	-1.474386506	0.025937683	-0.121380971	-2.18965734	0.104891565	0.002815017	0.68794957	0.314012337	1.281945384	-1.560221333	-0.772293927					0.339959025	0.791607004	0.814867844	2.867250757	-0.167373893	-0.630876489	-1.227255226	0.63853039	-0.307719948	-0.416493659	-1.071270191	-0.646957041	-0.147503188
ACOT9							0.130395871	-0.208331636	-0.737621859	-0.650774497	-1.075893475	-0.599942577	-1.014576046	-1.057429862	-1.31136152	-0.537257473	0.381389524	0.502217522	1.139166483	-0.075247947								1.663103649	1.328935058	1.633698636	-2.80027657	0.123650699	-0.230401298	0.118917752	-1.128673257	0.175644188	0.378035105	-0.403958	0.676647292	1.142888509
ACOX1	-0.665036116	-0.254194592	-0.364864621	-0.224543745	-0.410016619	-0.187615271	-0.583611098	0.031805578	-0.694623794	0.492013172	-0.485854212	0.095249718	-0.780572628	-0.900973709	-0.839650417	0.575355448	-1.025449142	-0.332266159	0.048426976	0.275547636	-0.68073894	1.320878455	1.444377201	-0.004519023	-1.41955486	0.345856426	1.900393091	0.395776288	-0.450991521	-0.164206316	-0.422965296	0.757288096	1.479878088	-0.071402161	-0.25661519	1.04043767	-0.936302843	-0.600709594	-0.355741743	0.399873662
ACOX2	-0.399658763	0.170647066	-0.589760707	-0.233805826	-1.234834296	1.699819298	1.844504859	0.311603587	0.164174014	1.677845342	1.997428702	1.157721135	-0.332141691	-1.388872914	0.312519298	-0.11878088	0.943456207	0.351469636	0.851782321	-1.475613924	-0.249578282	0.275703403	1.641435784	-0.228392887	-0.373665584	0.982486838	-0.611607543	-0.698426343	0.418741848	-0.7973232	-1.988465592	0.325218435	1.771776911	-0.001938985	-0.598999811	0.589343643	0.472430475	-0.032560498	-0.268879965	-0.939018853
ACOX3	-0.583969678	-0.323508866	-0.230487147				-0.988112176	-0.89872057	-0.739132754	-0.68225755	-1.041820258	-0.619183981	-0.696772613	-0.773359454	0.014401299	-0.857276254	0.499874243	0.798082303	1.851072422	-1.479216221	-0.863034834	0.039275837	2.522955723					1.810607061	0.380393567	1.796155084	-1.128264086	0.227619318	0.652550636	-1.208007157	-0.759204781	0.456037018	-0.184854892	-0.677497723	-0.048832475	1.000641397
ACOXL							0.092023425	1.214115515	-0.489802102	-0.489802102	0.071243942	-0.489802102	-0.489802102	-0.489802102	-0.489802102	-0.489802102												-0.489802102	-0.489802102	0.569951537
ACP1	-0.857740673	-0.739431615	-0.860698399	-0.426930578	0.667284836	0.559458992	0.341185333	-0.195558138	-0.201543699	-0.802047079	-0.601624988	-0.147246739	-1.200701767	-1.15515354	-1.247129932	0.047460848	0.296211903	0.655873184	0.795204261	-0.155035257	-0.724642982	0.320913321	0.05028135	-0.808295639	0.441356534	1.218421705	-1.65129585	0.454499179	0.154094236	0.612799744	2.695395043	-0.224635283	-0.208545518	-0.257967826	0.514105058	-0.63403333	-0.464619109	-1.416692965	-1.142904909	-0.452355249
ACP2	-0.726583179	0.148417905	2.146521647	1.728079311	-0.024888809	-1.25010356	-0.615306137	0.583268213	1.555085253	0.496884476	0.810440829	0.555027376	-1.406880188	1.540964835	1.26478606	-1.5821395	-0.548212028	-0.79768415	-0.123118052	1.06932338	-1.256014215	-0.192721758	-0.6003172	0.125933113	-1.05086036	0.566737511	-0.094897205	0.62895192	-0.04882817	-0.178403775	-2.701603232	0.643414579	0.29352891	0.252135822	-0.92802892	0.554164128	0.646918324	0.991290347	-0.038566423	0.686437316
ACP5	1.679018371	-0.413964874	-0.761347985	0.996170666	-0.290259131	-0.136929404	-0.340170187	-0.55503937	-0.1707541	-0.355045746	-0.253396094	-0.466612437	2.147353821	1.945707356	1.834967085	-0.55586579	0.077971024	-0.04501751	0.002471464	2.198909332	-0.778717141	-0.735294252	-1.05662363	-0.470708783	-1.141354583	-0.669336728	1.712417964	-0.469091697	-0.545122331	-0.601318887	-1.252178064	-0.539760218	-0.943825762	-0.838165224	-1.010168816	0.764140218	-0.34328378	-0.257365225	1.605845164	0.580427396
ACP6				0.605006619	0.595808908	-0.072568979	0.313888544	0.552899095	-0.568156587	-0.686551907	-0.347645304	-0.416462584	0.002360859	1.633256386	1.232932212	-0.882644155	0.594010621	0.663787168	0.067183677	0.855915177				0.071949585	1.285025897	-0.728276536	-1.756945494	0.223612112	-0.685811936	0.080797758	1.466702471	0.130859896	0.462346996	-2.818788979	-0.07797396	0.192423634	-0.185516498	0.044614617	-0.908071291	-0.487493529
ACPL2																	-0.527352547	-1.048701268	0.163077855	1.263110391											1.408830323	0.04459074	-0.099911024	0.002875263	-0.147473706	1.940519934	0.301840695	-0.657858917	-1.007229424	-1.636318313
ACPP	1.386952736	0.221567138	0.506439173				-0.478157232	0.677233778	-1.247711244	-0.79191479	1.548546998	0.068798512	-1.046312811	-0.932893693	-1.406710007	0.675113794	0.226264315	0.280042588	0.11163714	-0.852147196	1.205670532	-0.775484984	-0.076253626					-0.755875071	0.05501862	0.746133242	-2.018504267	0.451471952	-0.034074114	-0.595825832	2.176497534	-0.45278274	0.849502328	-0.554172869	1.055039688	-0.642948526
acpT				0.60738529	-0.020754395	0.692946218																		-1.259943145	1.486330368	-0.421410964	-1.08455337
ACR	-0.625379696	0.653067344	1.102690667				0.461758899	-0.486427902	0.240410655	-0.943253	-0.60416633	-0.754871517	2.155622406	-0.751731825	0.047319635	1.378548786					-0.869151377	0.441798553	-0.977494347					-0.640272781	-0.516254971	-0.952672074
ACRV1	-0.238723068	-0.624352641	2.405593998				-0.256811387	-0.456031866	-0.164919821	-0.760875752	-0.539372293	-0.382952233	0.932969631	1.138711789	2.930501376	-0.87702172					-0.128543191	-0.018363313	-0.569262702					0.121805328	0.006644998	-0.33122366
ACSBG1	-0.475739366	-0.226542555	2.356042576				-0.615640969	0.362420295	0.186869798	-0.188404363	0.105678055	0.40635967	-0.306073409	-0.036146907	1.975667495	-1.191119596					0.453085111	-0.928824477	-0.4077766					0.066594877	-0.59845054	0.238568351
ACSBG2							0.52029654	-0.111676844	1.542315997	-1.020138584	-1.582989879	0.814065417	0.411676114	0.976996056	0.875781568	-1.582989879												-0.331386341	0.409207468	0.621511027
ACSF2							1.026828946	0.605394265	-1.440105775	0.149696601	-0.067873336	0.464916038	0.079457487	0.679059676	-1.109467996	0.817824755												-0.770264472	0.40152952	-1.14030468
ACSF3																	0.380442455	0.346656156	0.012806787	0.178802948											0.614730071	1.62244837	-0.212854539	-2.00862029	-1.644219481	1.128353701	0.7490366	-0.780871714	-0.635303086	0.248592023
ACSL1	-0.784882063	0.479650149	-0.933137564				-0.932542248	-0.771321879	0.97996953	-0.415534723	-0.691547672	-0.160056028	1.072821647	-0.746514407	-0.349633647	-0.478676296	0.011161811	0.319387555	0.448328957	-0.26623947	1.73546145	0.200580972	0.218022795					0.548928691	-0.563551428	-0.356093655	-3.239410665	0.775680414	0.659448194	0.678963843	-0.434216239	0.247107439	0.187139108	-0.050381261	0.510204417	0.152825896
ACSL3	-0.344694513	-0.319032996	-0.136343591				1.251680678	1.062185709	0.495395867	1.431210567	0.340958785	1.722907406	0.438356221	-1.153991984	-0.601836845	0.934855161	0.363953615	1.102788905	1.146005218	-0.044409165	-0.532006446	2.425228019	-0.941872459					0.54445901	-0.958175369	-0.412002955	-0.634813839	-0.697724466	-1.260492229	0.267854362	-0.253116459	-0.098537789	-0.078680827	0.27259103	-1.034769553	0.949351197
ACSL4	-0.845273992	2.435989929	-0.386134529	0.803187565	-0.569534476	-0.407946751	1.1674926	1.129951909	-0.221512937	1.333151808	-0.031845148	0.750398071	-0.867125505	-1.051336799	-0.727002696	0.385467641	0.393814392	0.072571816	-0.152448283	1.490318652	-0.338637343	0.330281357	-0.679033842	-0.951416831	1.88904975	-0.604215475	-0.159123781	-0.011328724	-0.426895434	-0.30663427	-1.388022818	0.440241039	-0.847734559	-0.580097581	-0.556816519	-0.513698513	-0.369714871	2.354520625	0.279860737	-0.622794118
ACSL5							-0.540942203	-0.013670753	2.602078856	1.62641349	1.160964972	1.877258263	-0.220457804	0.156875269	0.20590725	0.223672461	-0.963130758	-0.596973599	-0.392074309	-0.859323698								-0.839397741	-0.23111693	-0.695854839	2.556551144	0.170366225	-0.935009249	0.394436571	1.018278851	-0.432554169	0.344291389	-0.66550473	0.654191649	-0.293545318
ACSL6	1.198548723	0.110790218	1.470488349	1.523562813	0.415113387	0.135848512	0.673852097	0.089587775	0.453636316	-0.248559047	-0.380537765	0.297906518	0.243365507	-0.851641587	1.874688073	-0.860685533					-1.031356212	-1.04948552	-0.922580361	0.496034314	-0.761933644	-0.188133032	-1.62049235	0.44363767	-0.097802684	-0.12711548
ACSM1	2.187440116	-0.571242323	-0.49600553				-1.104767416	-1.104767416	0.62149712	1.090630582	-1.002144472	0.397925704	0.911040429	0.265981918	2.516356494	0.753440906					-0.49600553	1.184282865	-0.671558048					-0.969158525	-1.097437206	-0.818889213
ACSM2A	-0.853750893	-1.147024101	-0.834199346	0.427042431	-1.398973038	0.929188617															0.182481107	-0.032585912	-0.32585912	-0.697235062	1.474812372	-0.185871557	-0.548963764
ACSM2A							-1.512135244	-0.616001825	0.030925953	1.28198862	-0.817380121	1.39778114	-0.097452711	-1.363618751	-0.024453079	-0.183038487												2.160501439	-0.978482759	0.456337604
ACSM3	0.448600125	-0.256866497	0.300656287	-0.070223958	-0.750378867	2.146553011	0.347215768	0.789417606	0.390882264	0.314062432	-0.815101613	-0.6893786	-0.626074345	-0.856786904	0.007093463	0.494613128					-0.133287193	-0.631490984	-0.182654792	-0.738445981	-0.22353647	0.103325655	-0.46729339	0.276798499	0.291999711	1.291432308
ACSM5				-1.082653389	1.524174586	0.191814618	0.54166372	-0.347215954	0.13871056	-0.896576327	-0.108704377	-0.759088768	0.273378662	-0.349268919	1.576839586	-0.32274487								0.542909862	-1.147699615	-0.668332532	0.63978647	0.425013271	0.562166887	1.135426054
ACSS1																	-0.424750497	-0.239836664	-0.008458963	-0.303014576											3.024610493	-0.302690888	-0.814529084	-0.417599946	1.356913709	-0.319978743	-0.524019564	-0.283048943	-0.465755816	-0.277840517
ACSS2				1.36146837	0.006847261	-0.687643654											0.501999118	0.858189661	0.944168019	0.765377817				-0.285600846	1.404514577	-0.902938851	-0.896646858				-2.559092987	0.969880452	-0.425540205	0.908340486	-1.118772092	-0.185518895	-0.196251712	-0.187333436	-0.703782698	0.428336473
ACSS3							-0.33751424	0.118438686	-1.78856822	0.543058354	-0.159238807	0.839103619	-0.529835616	-0.914478369	-0.109537777	-1.716177589	0.104518551	-0.481518897	0.327271044	0.778903135								1.314504774	-0.461766815	1.271286487	-2.709319648	0.795139136	-0.853924099	0.477390594	-0.031586129	0.3206762	-0.302432211	1.43458932	0.294243579	-0.153950577
ACTA1	0.18446784	-0.826751321	1.557914762	-0.796873404	-0.947030424	-0.51104231	0.442799354	0.411393376	-1.619526485	0.543560197	-0.411704944	-0.886720349	-0.409087779	-0.097645171	-1.27144357	0.140516823					-0.796565675	-1.143700611	-0.283409682	-0.299529156	0.059068467	1.954890622	0.540516205	-0.356744483	2.032726951	-0.928594986
ACTA2	-0.582055936	1.467154148	-1.316633352				0.060943417	-0.726460863	-0.115555316	-0.736270528	-1.096760009	-0.290250671	0.311602751	-0.448871601	-0.163308371	-0.484685906	1.047181071	0.294496949	2.222426119	-1.119023938	-0.028734304	-0.251238869	1.004047001					0.240487221	0.86712704	0.546970677	-1.611596537	-0.128088239	-0.710235668	-0.327350988	-0.409938399	0.721829376	0.0000225289	-0.92518776	0.021049484	0.924416002
ACTB	0.510860072	-0.279953507	2.017002344				0.17297353	0.392988494	-1.146016866	-0.936607114	-1.247841115	-0.789340773	-0.046722057	-0.464035172	-0.670421298	-0.837293215	0.951971169	0.851987472	1.616445759	-1.769343321	-0.439128158	-1.231582713	-0.1246078					0.455412655	0.214902229	1.575668427	-0.236157383	-0.970744364	-0.027379794	-0.464600699	0.404752487	1.033754733	-0.123362813	-1.126694191	-0.990317008	0.849687953
ACTC1	-0.913617054	1.014913614	-1.40451577	0.519749233	-0.170219893	-1.029655225	-0.336498457	-0.397966074	-0.625474061	-0.616448437	-0.659242347	-0.605036727	-0.642721304	-0.539315656	-0.379525789	-0.66489633	1.516793138	1.606800199	1.911201504	-0.960382533	1.646069106	-0.668167696	-0.720763987	-1.34173617	1.664412043	0.234793658	0.122656354	1.025955898	0.839841293	0.62026963	-0.825631881	-0.052411486	-0.284004315	-0.691205087	-0.684344403	0.663767221	-0.530997462	-0.742843453	-0.715912072	-0.210829368
ACTG1	0.950016002	0.657693078	1.147904202				-0.60039415	-0.408964265	-1.327969283	-1.10684899	-1.254780737	-0.851655032	0.029461172	-0.482150208	-0.593544644	-0.245461558	0.888615886	1.07052289	1.159499326	-2.420896856	-0.504310206	-1.915797342	-0.23359034					0.619565754	0.389344052	0.875031536	0.079081475	-0.648257587	-0.040163464	-0.560293929	0.065545617	1.198675385	-0.23186493	-0.63536861	-0.722679252	0.797584047
ACTG2	-0.821615026	0.347546524	-0.924699411				0.099809442	0.254762749	-0.73572401	-0.549903356	-0.587599763	-0.520994972	-0.749920649	-0.732836294	-0.70328793	-0.489713979	0.91179509	0.167404143	2.297548302	-1.614843595	2.425235375	-0.231110746	0.188611943					1.020390048	1.25612137	1.311346997	-1.152122583	-0.411774203	0.296905955	-0.280735691	0.700664876	-0.79810556	-0.218010434	-0.933736706	0.456975853	0.578034553
ACTL6A	-0.345695863	-0.616886528	-1.133263273				0.401790004	-0.392152975	-0.769288444	-0.524727893	-0.925967894	-0.178978532	-1.375165866	-1.068335278	-0.793895153	-1.092439809	0.303989812	0.906935917	0.098305571	-1.045053694	-0.648463523	1.595360608	-0.072647728					2.27918142	1.1480261	1.272817264	2.50683462	-1.005563682	0.850573286	-1.090820406	0.664187236	-0.097974259	-0.613408284	-0.575577873	-0.774496045	-0.127932199
ACTL6B	1.362541543	-1.133350366	-0.184498897				-0.146185833	-0.474249777	0.045032345	-0.682157844	-0.167756194	-0.603094213	-0.021259405	-0.281959217	-0.258436668	2.04456441					-0.803315073	-0.349516544	-0.669238235					-0.406899276	1.022102652	0.184696474
ACTL7A							0.302910181	-0.706304988	-0.090952489	-1.112215221	-0.789711201	-0.798978558	1.098049404	1.783833817	1.764372367	-0.465353708												-0.124314974	0.293642824	-0.437551638
ACTL7B							-0.575169562	-0.575169562	0.819743875	-0.575169562	-0.575169562	2.171901345	-0.008652993	0.776987908	2.989609222	-0.575169562												-0.575169562	-0.575169562	-0.575169562
ACTL8	0.979331671	-0.188607952	-0.149016779				0.131546659	-0.15157061	-0.547036	-0.157348513	-0.356365187	-0.291524271	1.607479991	2.014501188	2.797086109	-0.218337494	0.032152666	0.120251213	-1.131120401	2.223843726	-0.183659056	-0.436052788	-1.747510416					-0.721015092	-0.209991633	-0.850054936	0.422109999	-0.711214074	-1.168288738	1.185386334	0.140668418	0.908682447	-0.344211997	-1.093895663	0.405753674	-0.990117605
ACTN1	-0.865164071	-0.484270384	-0.029116557	-0.886181896	0.473909233	-1.736533791	-0.183993583	-0.298839913	-1.321049743	-0.838064026	-0.737460383	-0.742332022	-0.735994941	-0.690641444	-0.757912942	0.218187252	0.824919934	0.47442321	0.971703826	-0.216790067	-0.496819816	-0.327929825	-0.006251639	0.282790144	-0.026027162	1.174035058	0.718008414	0.463763416	0.775736471	0.727862776	-2.920390522	-0.046190421	0.452122771	-0.025729526	-0.641494602	0.541698459	0.259552713	-0.657289505	-0.065483748	1.048947477
ACTN2	-0.773757162	-0.531345899	0.416261765	2.015684859	0.092498613	-0.123752907	0.342618225	0.56894413	-0.308198534	0.061034179	0.012631753	0.045941003	-0.146962232	0.135587722	1.337428385	0.314742407	-0.000375122	-0.547955996	0.643367568	-0.287327463	-0.266897249	-0.61949545	-0.200785086	-0.792925749	-1.001281752	0.268037871	-0.458260936	0.179799486	0.617840702	-0.788944996	-2.984164082	1.136702478	0.738844378	0.458513764	-0.666983971	0.131504872	0.232624829	-0.060753522	0.639224912	0.566777356
ACTN3	1.63369476	0.627682724	-1.229570267				1.792634264	1.555779858	1.223021215	-0.145793816	-0.629674289	-0.2823847	-0.35649252	-0.946448893	-0.594800021	-0.811311103					-0.262251001	-0.842642561	-1.113491955					0.208761245	0.221839096	-0.898496774
ACTN4	0.242372152	-0.675606271	0.210155042				-0.893159651	-0.489687395	-0.754963643	-0.753761939	-1.308348525	-1.102406431	-0.022975444	-0.242286499	-1.183371266	-0.925455457					2.210753871	-0.860959253	-0.198834889					0.31785797	1.160703401	0.952508112
ACTR10				-0.597942057	-1.329510992	0.487520983	1.509985188	0.503312198	0.50917978	0.491321922	-0.547495213	0.286466775	-0.043903606	-1.694990171	-0.602344349	-1.700347529	-0.442207071	-0.864836878	0.779130303	0.538001168				0.24684145	-0.194794946	0.586023477	0.801862084	1.791629126	0.065539555	1.014302061	-2.191831704	-0.334457393	1.349785153	-0.102220222	-1.234637959	0.227305494	0.590306837	-0.204216277	0.370623027	1.519255521
ACTR1A	-0.34010717	0.723103961	-1.118892394	-0.687523083	-0.288708979	0.372571697	-0.675701925	0.041612466	-1.023863995	-0.555924743	-1.079273782	-0.931615481	-0.954566373	-0.647261262	-1.228751059	-0.660139715	0.588042286	0.934568689	1.429041031	0.787747962	0.557188848	1.505275208	0.897484131	2.093382001	-0.676104106	-0.666421707	-0.147195823	0.228292651	0.140683753	1.031850855	-1.959592204	-0.017050006	-0.452739736	-0.321245169	-0.747467601	-0.41560775	0.679688839	-1.428026677	-0.348405451	1.271045788
ACTR1B	1.834309841	-0.734436982	0.75582835	-1.359993184	-0.089146253	1.531035932	0.122612131	0.268475512	-1.435141199	0.738730042	-1.29997822	0.137817966	0.216663037	1.231511735	1.504090409	-0.705261114	0.652305477	-0.087821909	0.535899969	-0.417302409	0.486653631	-1.190786175	-1.294177789	0.068819998	-0.933692281	0.946175846	-0.163200058	0.842354992	-0.35327419	-1.303357294	-0.660484098	-0.60646136	-0.045333898	-0.458361807	-2.210846734	2.066579492	0.17657733	-0.530427398	1.217665867	0.368011479
ACTR2	-0.206466423	-0.170305748	0.115284702	-0.211535353	-0.439421245	2.241877034	-0.189472213	-0.551026414	-0.696661723	-0.528449276	-1.016453689	-0.40796577	-1.130313212	-0.628295233	-0.675622965	0.538078322	-0.440224295	0.166006232	0.157079859	-0.311479186	-0.866055711	1.462367541	0.012258483	-0.208345155	-0.390800924	-0.340632753	-0.651141604	1.148163231	-0.287558526	0.260757323	0.244698484	-0.788608773	1.003933587	-0.177685047	0.110225683	-0.334006767	-0.067555428	-0.313242449	0.10906622	0.641791881
ACTR3	-1.228984117	0.499856436	-0.756482307	0.468016799	-0.901307257	-0.823863822	-0.701181766	-0.804473039	-0.43360074	-1.095006841	-1.437571536	-1.010160686	-0.315769914	-0.521561174	-0.274564158	-0.145153384	0.219081275	0.825520733	0.982150792	-0.488163683	-0.068668571	2.105601172	-0.757328326	1.53567668	1.004909546	-0.420233396	-0.86319855	0.998147827	0.488643132	0.723127046	1.027533348	-1.036770505	1.203440952	-1.002633184	0.517883233	-0.301814075	-0.867690364	-2.035989957	-0.140766245	1.098217682
ACTR3B				-0.214941771	1.451926343	-0.829082383	-2.253074425	-0.556812035	-0.00598578	-0.195244032	-0.868946913	-0.291285532	0.900758978	1.64225586	-0.753132162	-0.015872405	-0.457451649	-0.490124442	-0.729350983	-0.190986095				-1.123399262	0.697233155	0.848776399	-0.830512482	0.691727477	0.308973848	-0.038470405	0.438701352	-0.338048718	-1.889059837	0.77878586	-0.248023255	1.743334374	-0.572823066	1.947048535	-0.370441058	0.378438981
ACTR3B
ACTR5							-0.584429885	-0.19763748	-0.020097607	-1.011423531	-1.425206895	-0.432863936	0.140347169	-0.182459368	1.337250641	-0.702184877	-0.396481862	-0.165673728	0.011824491	-0.78982479								0.009647964	1.14248954	-0.48980167	3.099809125	-0.08123347	-0.084981131	-0.504492723	0.815065146	0.102440274	-0.115142922	-0.783096653	-0.690452006	-0.417759752
ACTR6				-0.124487294	-0.650966317	2.09295684	0.962794654	0.657724256	0.832950642	0.694282279	-0.244040311	1.527132871	-1.680728593	-1.962267391	-1.035710602	0.645118041	-0.37956314	0.043647102	-0.173453795	0.939068637				-0.700198731	-0.379166208	-0.627929259	0.38979097	0.710670358	-0.830649507	-0.296566206	2.37687012	-0.40055346	0.295495489	-0.715443721	0.044427148	-2.02460858	0.046980024	0.460049672	0.480614513	-0.993530008
ACTR8							-0.124705026	-0.920316512	0.409322038	0.772578895	-0.343843673	0.991717542	-0.07041392	0.394515373	-0.904522735	1.438878836	-0.177485751	0.576599893	-0.064424346	0.245913032								0.002632296	-1.038769835	-0.759417415	-1.401226231	0.54709986	0.848996623	-2.091456001	-1.287935749	0.666152579	0.295366681	0.528489024	0.857110087	0.456800301
ACVR1	-1.097692042	-1.132411375	-0.598996169	-1.415607042	-0.372380202	-1.139669509	-0.173720669	-0.306486512	-0.278614046	0.536562651	0.035508636	0.078153507	0.0000176968	-0.240521677	-0.645136963	0.138636757	-0.066815713	0.09814945	0.184940994	1.809948109	-0.573745745	1.020187269	0.97915533	0.443253348	0.417944349	0.871573141	1.194885915	2.037309082	2.531302073	1.279085122	-2.751950162	0.121569391	-0.412236875	-0.406068093	-0.540020968	0.612010498	-0.190589333	0.927490873	0.275406255	0.338165573
ACVR1B	-0.041484983	-0.116804705	0.008258084	-0.133554307	0.429161612	-2.168758398	0.005952998	-0.49918228	-0.101158049	0.59723685	0.024223406	-0.026809681	-0.588577427	0.472005611	0.649105768	0.436263787	-1.204552191	-1.047423582	-0.693577362	1.405047447	1.092459405	-0.873769992	-0.801760943	0.521474436	0.347173328	0.188012749	0.81649058	0.018932236	0.15382368	-0.371465861	0.796900142	0.12407848	-1.155437812	1.130821789	-0.393819967	0.162584654	-0.082679065	0.205246425	1.003092508	-0.250281468
ACVR2A	-0.991142161	-0.600835582	0.811364585	-0.53590598	1.44675778	-1.593954304	0.367008351	0.160768954	0.516009502	0.509649697	0.287056514	1.702567447	1.25192982	0.951201888	2.186821187	-0.328027504	0.270917799	0.110739954	0.464827872	-0.732762997	-1.03372106	0.69072437	0.463636906	0.89849802	-0.341935555	0.33417736	-0.207637321	-0.248984211	-0.606041847	0.089902553	-2.388685971	1.03698284	0.635669653	1.462829547	-0.430847171	0.707590699	0.127195679	-0.892190921	0.077805232	-0.450072215
ACVR2B	-0.725002282	-0.667576359	-0.882923571	-0.116815871	1.137677923	-1.041923379	-1.179897221	-0.917148075	-0.236388923	-0.753527015	-0.850863631	-0.503915327	0.822967861	1.314428196	1.52522467	-0.451365497	0.411135009	-0.361851596	-0.751351049	-0.848460377	-0.186634251	1.751490662	0.35173378	-1.025414874	0.519648688	0.658841121	-0.132013607	0.227602182	-0.032161178	-0.172493108	2.240842084	-1.009710684	-0.926154967	-0.051268404	1.027789615	0.631086299	-0.260753193	-0.246723826	-0.273905498	0.419326588
ACVRL1	-0.756265796	-0.236102492	-1.088284926	2.08486731	-0.697734057	-0.498688031	0.6584427	1.299569951	2.044043088	-0.968298088	0.085255799	-1.506079454	0.727339957	0.446009491	0.446009491	-0.391283561	0.722762406	1.106415385	-0.424136161	2.044901441	-0.35784284	-0.999746491	-0.247169797	-0.421346754	-0.592385007	0.499395083	-0.374108543	-0.36544709	0.869919002	-0.119522159	-1.130934538	-0.238769808	-1.535155121	-0.24316205	-0.984810376	-0.368253876	-0.158250465	0.787420544	-0.508279522	0.930252141
ACY1	1.203065667	-0.010955635	0.611461378	1.680844491	-0.667554362	0.20809613															-1.446828546	0.879532072	0.136945437	-0.560512861	0.955490662	-1.084203326	-0.532160734
ACY3																	0.290512873	0.444805578	0.332899295	-1.271652858											1.645498684	0.504744423	-1.198147292	-0.531615071	-1.548889179	1.470664278	-0.42905986	-0.800036856	0.950606651	0.139669335
ACYP1	-0.343509668	0.02793794	-0.846392583				-0.84253361	-0.411317623	3.494324389	0.923716392	-0.329213031	-0.018817622	-0.312525106	0.493167923	0.505850746	-0.100254697	0.435317407	0.963899377	0.177709482	-0.774237763	-0.229218096	2.365200578	-1.006400783					-0.239098235	-0.969361841	0.05193918	2.218287832	-0.703738036	1.17302236	-1.238749721	0.775882632	-1.079509445	-0.634723433	-0.096077562	-0.651880988	-0.565202141
ACYP2	-0.394858417	0.22497747	1.324153109				0.385621801	0.740010272	1.226028746	0.697258647	2.140688514	1.249654644	-0.684293868	0.758010956	-0.007018124	0.49925112	-1.34705249	-2.321885107	-0.793717397	1.115653349	0.357209126	-0.940313997	1.175392496					-0.158898897	-0.893551822	-1.011681313	-0.006602179	1.345939252	0.336802244	0.131114559	0.755249256	-0.516758665	0.16109277	-0.222106966	0.942661603	0.419609772
ADA	-0.124356501	1.765216307	1.232259874	-0.668504986	0.685561886	0.385385361	-0.439914419	-1.308944493	-0.264169196	-0.467196731	-0.381845902	-0.72725323	-0.187885647	0.675100305	0.276430268	-1.009484672	-0.134607764	-0.346861411	-0.343861888	-0.495951489	0.41344499	-1.43736735	-0.536186472	-0.058000716	-1.601946953	-0.258469382	1.51597479	-0.727059516	0.183414999	-0.252504693	2.641343479	-0.216069784	-0.776531746	-0.431444529	1.930332292	-0.041981843	-0.241286553	-0.704635604	-0.455422098	-0.383021062
ADAD2																	1.111649042	0.519454003	-0.297808645	-0.149122764											0.599185169	1.296960289	-1.48176184	-1.679087372	-1.549624348	0.535327422	1.214462198	0.063275235	-0.359627603	0.176719213
ADAL																	0.943800904	0.453728889	0.361796157	-0.15013086											2.471859162	-0.020212315	-0.652369499	-0.353963153	0.496513037	-0.676918707	-0.908146174	-1.437537239	-0.529893539	0.001473337
ADAM1																	0.075952622	-0.203650383	-0.744020227	-0.744561328											2.920126045	-0.459693556	-1.173742216	0.033015522	0.38973274	0.469406215	0.076303606	0.646141522	-0.411828048	-0.873182513
ADAM10	-0.377055992	-0.348539152	-0.605190709	-0.582493785	1.20802896	0.274929246	0.845456983	0.747665858	-0.008421386	1.229205066	-0.356932657	1.118318065	1.072596685	-0.296915036	0.310023967	0.639288795	-0.699802656	-0.251715225	0.01849781	0.661744724	2.275010101	-0.662224389	-0.491123351	0.074237015	0.067491155	-0.28037938	-0.761813211	0.070413144	-1.082947908	-1.053551503	2.074334527	-0.440409216	-1.015234388	0.431468129	0.959916059	-0.356002975	-1.331393731	-0.699567719	0.015903452	0.632261208
ADAM11	-0.146704285	-0.496998192	-0.550889562				2.089500426	1.746751801	0.40188612	-0.823094392	-1.047494837	-1.102826453	0.059137495	0.646267426	0.752319692	-0.116079291					-0.247750605	-0.631726617	0.560619948					-0.010027026	0.077581367	-0.169873918
ADAM12	0.584026831	-0.302263494	-1.137303429	-0.648709494	0.354177541	0.798516517	-0.3920988	-0.226023459	0.499216313	-0.537597434	-0.91157004	-0.72384157	-0.263059265	0.162300674	0.519184015	-0.956128611	-0.456967596	-0.460702327	-0.482271559	-0.362230928	1.053233951	0.52185018	0.840417135	0.618986171	-1.568874738	-0.744565084	1.190469087	0.75109035	0.332891615	1.120408766	-1.803353551	1.096423732	-0.419161583	1.927052521	-0.619952458	0.772320699	0.313648659	0.590509991	0.249694283	-0.345009884
ADAM15	0.459597455	0.900917998	-0.258551429				0.054954795	0.935388849	0.464987751	-1.063031813	0.93617285	-0.954839561	-1.429944669	2.403040272	0.651580187	-0.535398582	-0.658309695	-0.170714419	0.213363882	-0.137465393	1.25999244	-0.73798602	-0.280617457					0.163931049	-0.284517997	-0.469542429	-2.08862953	0.142012244	1.80000421	0.71859899	0.333601	0.382002572	0.809047457	-0.653104322	-0.311877429	-0.378529568
ADAM17	-0.418583955	0.663633664	-0.542284527				0.081178633	0.092321297	0.578004228	1.788614076	0.340866346	1.724791066	0.059093859	0.70985265	0.556650564	0.383486582	-0.239168257	0.208112514	-1.392484798	1.858004861	-0.87441068	0.012321695	-0.365621409					-0.747364743	-1.179079815	-1.247646343	-0.795887369	0.626156263	0.521334295	1.059242259	-0.195944743	-1.280806412	0.212461968	0.786808268	-0.42816932	-0.93965953
ADAM18	-0.467631068	-0.155877023	-0.506600323	-0.58943497	-1.136124215	-1.312814605	-0.695431117	0.444920765	0.204532999	-0.572257221	-0.071614931	0.566107986	0.109172563	1.585272648	1.875327308	-0.288162588					2.610940128	0.116907767	-0.545569579	0.589759152	1.144226925	0.396732286	0.907655428	-0.518616975	0.357507032	-0.355709564
ADAM19	0.468660204	0.405693148	-0.269926343	-0.674423131	-0.893722611	0.439390623	0.166194425	-0.264047504	-0.048047006	-0.301270819	-0.789134127	-0.616030328	-0.538303713	-0.596218001	1.018353403	0.106307715	-0.320667971	-0.202444322	0.845329596	-0.648729157	2.08538191	-0.859604313	0.240617353	-0.587531246	-0.53217113	1.960042598	0.288414897	0.644048329	0.539211599	-0.068438543	-2.437761193	0.312078867	0.949086366	-0.458016177	-0.043173081	0.364552776	0.646308327	-1.232517131	1.010188112	1.215764988
ADAM2	-0.572002079	-0.826466883	1.67903272				-1.216933692	-0.276658968	-0.078009379	-1.47782682	-0.21441543	-0.889824035	-0.402470375	-0.311091564	0.789427163	-1.154690154					1.424567916	-0.102220904	-0.943912177					1.120509812	0.42788491	0.298100511
ADAM20	-1.255440788	0.077185193	0.941974393	0.173548658	-0.357370886	-0.894573323	-0.290278274	0.069893485	0.578686245	0.468495881	0.686180866	0.339981723	-0.71705044	0.181201633	-0.103295093	0.520754036					0.105538937	-1.283794532	0.431606996	-1.048244787	1.129537843	1.540214801	-0.543112306	-0.765414529	-0.44615045	-0.783229281
Adam21	-0.753092608	0.541729352	-0.673165326	0.344452969	0.061201622	0.018856941															-0.641194414	0.222020226	0.349903877	-0.846692176	-1.698125144	0.939973925	1.180331862
ADAM21							2.044106344	-0.794217996	1.790847501	0.063667817	-0.148522025	0.052259761	-0.17818297	0.608972896	1.231852755	-1.759339536												-0.750867383	0.853105295	0.490329113
ADAM22	-0.747184246	1.135346624	-0.673613063				-0.533088695	-0.698068526	-0.2223854	-0.28101379	0.278910056	-0.085715682	-0.142934474	0.766941485	1.1133358	-0.199421884					1.927563062	-0.663012209	-0.078895287					0.086836304	0.895548415	-0.046692986
ADAM23	-0.525018727	-0.48206265	0.772254819	-0.327205654	0.74882581	-1.635423269	0.625331718	-0.027162913	-0.285109599	1.242607694	0.870764912	1.879707263	0.02224477	-0.678437256	0.420540391	-0.486384914	-0.932293924	-0.404699644	-0.122566598	1.354193579	1.060060539	-0.555087982	-0.078275519	0.182143787	1.552633436	-0.45801318	-0.062960931	0.08960897	0.620696155	-0.604562505	-1.098653716	-1.381146626	1.635606898	1.102151982	0.137049271	-0.70124437	-0.331030428	0.088553369	-0.738738728	1.392818936
ADAM28	-0.567998103	-0.536922219	-0.599073987				0.011836407	-0.419964999	0.048591334	-0.611347453	0.144199899	-0.55874486	0.183893323	-0.892856477	-0.280217719	-0.185517703	-0.259982859	0.222128086	0.580553794	0.029668528	-0.303853088	-0.132935726	-0.630149871					-0.09527723	0.368811997	0.157554469	-2.729395377	-0.700898282	0.575324183	0.491897084	-0.972098023	1.456316318	-0.051538452	0.224249532	0.934193914	0.199581555
ADAM29							-0.969997517	1.233602224	-0.681642785	0.190541281	-0.087133646	-0.969997517	0.3044592	-0.969997517	1.664354355	-0.969997517												0.379217834	-0.393288053	-0.265130394
ADAM30				-0.380478991	-0.384116983	-0.374168688	0.36169506	1.079862145	-1.591719414	0.378669918	-0.81740472	-0.58106246	2.369951383	0.212838609	-0.949286312	-1.147761579								-0.387918154	2.267719897	-0.36397367	-0.377063412	-0.796512586	0.202392542	-0.537972435
ADAM33				-0.553370494	-0.922360112	0.069431119											-0.113927723	-0.20832859	0.732189451	0.109936079				1.668910667	-1.20654003	0.196546794	0.747382056				2.540812641	-0.464715632	0.885182277	-0.718208637	0.738187921	-0.536757188	-0.920785935	0.02657268	-1.484343147	-0.585814198
ADAM3A	0.602697279	-0.675623881	-0.158691484	1.790927544	-0.871864297	0.819991587	0.344309477	-0.182350424	-0.679477995	-1.678655191	0.602717373	0.875891434	-1.208598924	-1.225826117	0.20895296	0.905423765					1.77982393	-0.426353977	0.098564575	-0.975307149	-0.604056199	-0.20471841	0.045026923	-0.652406692	1.328720508	-1.016638773
ADAM5P	-0.832046676	-0.550527124	-0.437919303				-0.436106759	-0.31533315	-0.796313853	-0.549330575	-0.278239824	0.619329025	1.055852272	0.890273627	2.420695185	-0.250169211					0.688158905	0.068815891	-0.04379193					0.13928105	-0.754077417	1.024473411
ADAM7	0.68219268	-1.057398654	-0.443425242	0.953512453	-0.649274097	0.046718634	-0.199263401	-0.674230635	-0.017310779	-0.419812034	0.246559907	-0.541901456	0.403306971	-0.050393074	-0.449743634	0.092137973					0.068219268	-0.238767438	0.272877072	-1.05381423	0.219004048	0.113750288	0.370102905	-0.140187874	0.681355783	-0.85460791
ADAM8	0.613026981	1.458010117	0.2568086	1.320655928	-0.357176267	1.472961716	-0.380024376	0.36310635	-0.013821716	0.423545855	0.00513108	0.775767574	0.191102468	-0.342954578	0.009069475	0.417906102	0.735113707	1.491282844	-1.151117511	-0.666041716	-0.20710371	-0.381070826	-0.894688026	-0.956482416	-0.209974377	-0.945876953	-0.324107632	-0.841916355	-0.492073786	-0.072755155	-1.331933731	0.296564949	0.73652838	-1.190413994	-0.852673816	0.110194825	-0.344282107	-0.492089281	1.402839558	1.256027895
ADAM9	-0.623335022	0.029593147	-0.806060963	0.146260203	-0.076308175	0.460307997	1.831223841	1.109079978	-0.176120051	1.59085144	0.783717968	1.623347467	-1.323301239	-1.281252808	-0.734623204	0.386802204	0.762029455	0.576453335	0.79980955	0.441910517	-0.496037516	2.46562587	-0.524221465	-1.747871899	1.446183608	-0.656630703	0.428058969	0.673374314	-0.813809952	-0.123224732	-3.034549579	-0.915831531	0.466427483	-0.246576109	0.102376496	-0.005711021	0.062399274	-0.017205635	0.604629682	0.403838084
ADAMDEC1	1.298094723	0.052829436	-0.716970923	0.962132608	-0.562334316	-0.630659221	-0.548140154	-0.334992897	-0.372665436	3.584933856	0.202336465	1.957083647	-0.222966665	-0.832666957	0.178543283	-0.260639203					-1.033947541	1.32073591	0.09811181	-0.568697833	-0.734112204	-0.310647379	1.844318346	-0.637364587	-0.365725758	-0.30921695
ADAMTS1				-0.824674604	0.232801976	-0.635871591	2.267279127	1.187905731	-0.588912097	0.786935489	0.809569457	0.595316622	-0.60487392	-0.634718937	-0.600665336	0.57532585	0.64902643	0.174684939	0.595950353	0.329167017				-0.454520069	2.108258147	0.031242772	-0.457236631	-0.739368962	-0.738984031	-0.72158513	-2.813361142	-0.697507405	1.043297658	0.900498546	0.412270287	0.092774155	0.607316615	-0.079732388	-1.055758938	-0.158626128
ADAMTS10				0.019683858	0.037142325	0.810112821											-1.148881424	-0.551990069	-0.607444502	1.094300818				0.703898936	-1.084162726	1.08944919	-1.576124406				-1.767685683	1.550035434	0.292799408	1.598432031	-0.430460838	0.071586632	0.878532659	-0.624114441	-0.513743314	0.158633288
ADAMTS12				1.104830276	0.19722982	-1.300561366	-0.245633918	-0.640991406	0.612953587	-0.092920726	-1.111008676	0.20232478	-0.087830286	0.709671942	3.327854787	-0.856486688	-0.18805424	-0.50974132	0.134138649	-0.033599666				-0.143280285	-0.124023476	1.353097863	-1.087292832	-0.008080063	-0.982050869	-0.160793256	-2.306437664	0.652768372	-1.379104901	0.931013806	-1.032417524	0.818790248	0.814478422	0.250707201	0.956246279	0.891212337
ADAMTS13							-0.47430608	-0.34170221	-0.621441882	-0.427682802	-0.766761191	-0.600854979	1.87926124	1.270131134	2.719691248	-0.651111241	-1.076586268	-0.45174926	-0.19613412	0.059710065								-0.414361865	-0.279336007	-0.454930172	-2.073699088	0.295016475	-1.598963444	0.63476778	0.717529671	1.561563533	0.512839053	0.698900611	0.706306426	0.210498566
ADAMTS14																	-0.505213974	-1.611463493	-0.508182581	-0.406478872											-1.153102842	0.990385719	1.018144123	1.382897267	0.974887277	-1.046734178	0.703471768	-0.807125174	-0.149597972	1.118112932
ADAMTS15																	-0.046538527	-0.700047049	-0.379754568	-0.138426528											-1.098145649	-0.688496927	2.731729021	0.731406834	0.475450847	0.219014983	-0.167864445	0.845964844	-1.061608875	-0.722683963
ADAMTS17																	-0.288670869	-0.376616739	-0.451862568	-0.371136479											2.871892521	-0.434967662	-0.514385262	-0.33887837	1.70149508	-0.181105356	-0.324100139	-0.430087767	-0.54795186	-0.313624528
ADAMTS2	0.62941183	-1.12679664	-0.71950574	2.092609295	-0.693299957	-0.343782916	-0.949877019	0.011076624	0.613342941	-0.585560297	-0.918207069	-1.45681551	0.38661502	1.544762959	-0.203970394	-0.152204103	0.675681205	0.770050349	0.961869973	-0.7337924	1.047912572	0.293116591	-0.969858862	-0.740951802	-0.486386916	-0.247105323	0.418917619	-0.308034604	-0.309633433	-0.30804032	-2.376621948	0.509122578	-0.651576439	0.547417877	-0.936311269	1.055638236	0.195784263	-0.673703905	-0.169383747	0.825825225
ADAMTS20							-0.062603196	0.118730199	-0.36293663	-0.000269841	0.158396879	1.410730632	0.045063507	-1.292270275	-0.759603429	-0.578270035												-0.634936721	-1.292270275	0.54939701
ADAMTS3	0.052507308	1.810451994	0.128117833	-1.244862116	0.117156708	0.471376252	-0.311380901	-0.850617783	-0.728337301	0.171727235	-1.071123571	0.951515886	-0.403592412	-0.87467296	-1.035040806	1.506789553	0.182499293	-0.043892634	0.978484179	0.187548223	-0.911526874	0.279338881	0.203728357	1.20028331	-0.277416474	-1.286792996	1.020255315	0.137649068	-0.828567204	0.983589455	-1.65173498	-0.250109878	-1.028150024	-1.316496533	-1.242392963	0.936893616	0.007985124	1.354429626	1.36601061	0.518926343
ADAMTS4				-0.086837828	-1.723843165	-0.161261864											-0.716484686	1.690457083	-1.073708642	0.087121384				-0.383940558	0.170298488	0.629102977	1.55648195				-1.018518625	-0.632451315	1.040331822	1.095521839	-0.792699471	0.522268388	-0.401310267	-1.498277559	0.832580829	0.86516922
ADAMTS5				-0.282451446	1.553208533	-1.049450319	2.099396549	0.87275507	1.81288578	1.294148557	0.256306082	1.526743041	-0.236117049	-0.834900633	-0.53385271	0.832823897	0.178033307	0.825653034	-0.15709051	2.362753714				0.480832409	0.923780984	-0.808534942	-0.817385219	-0.844469394	-0.841157131	-0.872071587	-1.491683052	-0.485730488	-0.488749701	-0.068885202	-0.271224944	-0.926646527	-0.147792528	1.395411604	-0.854911899	0.130863192
ADAMTS6							-1.005201619	-0.772955733	-0.435114965	-0.078103697	-0.569622731	-0.513996856	1.334227848	0.333904904	2.086591382	-0.232410504	0.074753789	0.096626353	0.578565893	-1.641901025								-0.302807092	-0.921919941	-0.520596536	-1.822110262	0.724952184	0.395143977	1.555589025	-0.447039735	-0.002797965	0.586303344	-1.307075122	0.553804	0.655185545
ADAMTS7							-0.011311517	0.313223516	-0.333408788	-0.53162928	-0.993606578	0.087031234	0.672938083	2.101619001	1.435252125	-0.647165839												-0.610057984	0.779309564	-0.363923941
ADAMTS8				-0.542504488	-0.17916499	-1.000621165	1.832449463	1.259938856	-0.692225989	1.153447658	2.042480682	1.88291962	-0.743345884	-0.617913215	-0.61323871	0.636950719	0.524069542	0.104508179	0.528900283	2.20151722				-1.175105556	1.520346056	0.562256856	0.814793288	-0.386550766	-0.56913207	-0.438372407	-1.302683109	-0.149214368	-0.687457905	-0.082905761	-0.605101584	-0.425108623	-0.677907085	1.610560091	-0.243822262	-0.795354619
ADAMTS9							-0.448485195	0.529953648	0.74929179	0.09509194	1.758247244	0.117979398	0.608152464	0.11607211	1.802114872	-1.974315749												1.016312137	-2.079216599	-0.536220452
ADAMTSL1				1.464224938	0.294607823	-0.175284053											0.5399182	-0.030024195	0.670200394	-1.147761795				0.630682781	-1.120954505	0.315509989	-1.408786974				-1.257464088	-0.113213317	1.944694814	0.798134647	1.421175174	-0.226237747	-0.507624789	-1.269462777	-0.486461107	-0.335873414
ADAMTSL2	-0.28492236	0.370127344	-0.1958356				-0.145848273	-0.054017879	1.773587023	0.734643153	0.576190708	0.151250061	1.278423133	-0.840878315	-0.846280102	0.417738263					0.123828655	-0.712888167	-1.083209599					1.163184992	-0.441146011	0.010803576
ADAMTSL3	0.258243572	0.053167794	-0.47091475	0.149904972	-0.689004892	-0.61215701	-0.189828655	0.106014377	-0.432486423	-0.150770727	0.243132636	-0.311988558	-1.075695711	-1.066554494	-0.457417015	-1.192038476	-0.002818298	-0.224154048	-1.914227885	-0.014356396	1.534270636	0.18988498	-1.519079838	-1.040979247	0.730774002	1.835823905	-0.37436173	0.445070436	1.632597662	1.161409463	-1.704069668	1.061159185	-1.045985997	1.352702201	0.156448664	0.713213411	1.283164556	0.161239035	0.323390522	-0.145705282
ADAMTSL4				-0.945637533	1.523648222	0.349818443	-0.052086003	-0.240364094	0.107053813	-0.068896547	0.189985829	0.102571001	-0.391658989	-0.411831642	2.348459664	-0.601230436	0.48684622	0.143270643	0.267237156	-0.213434271				-0.740909361	-0.226252197	-0.995464949	1.034797374	0.025242499	-0.653903474	-1.064080744	-2.086749737	-0.629491656	1.128856056	1.465940724	1.03867177	-1.131701097	-1.227638688	0.294675996	-0.210090469	0.673607353
ADAP1				-0.779026377	1.114266072	-0.56089284	-0.477675202	0.114273528	0.028414181	0.032828861	-0.007128353	-0.033961627	0.253513991	1.851737781	2.001971915	-0.583963249	0.500163521	-0.215313193	1.304081981	-1.021476591				0.982817634	-1.422477459	0.892225492	-0.226912522	-0.243422543	-0.487580693	-0.586843098	-1.723091055	0.535016669	-1.262396228	0.359795751	-0.941116769	0.697413684	0.305315634	0.089693093	0.107770483	1.264143022
ADAP2				0.232128099	0.661828965	-0.130834826	-0.816875147	0.155416503	1.23019295	-0.427958487	0.654701405	1.04099025	-1.397622323	-1.331926941	2.034304423	0.447103998	-0.354372915	0.120032276	-0.738830489	1.481415693				-0.450777619	1.723016003	-0.66579242	-1.369568202	1.209170427	0.097604567	-0.927243389	-0.706863849	-0.184063358	-0.782934397	-0.464613753	-0.580675882	-0.046037236	0.22046839	-0.992840815	0.53232639	2.496989944
ADAR	-0.443049514	0.663946723	2.282888377	0.765031855	0.11768095	-1.572125868	0.229384034	0.424076949	1.723595495	0.769872852	0.317056615	1.02162357	1.153116018	0.838624712	0.571303817	2.068832974	-0.164672611	-0.153595393	-0.510069697	1.264818812	-0.865031316	-0.777084822	-0.390200933	0.175163736	0.256110114	0.263079984	-0.004940772	-0.880138928	-1.093062748	-0.90273868	1.957321705	-0.777219201	1.429445127	-1.551858488	-0.554967783	-0.240268732	-0.679704329	0.8857187	-0.151709909	-0.753238202
ADARB1	1.552574719	-0.234925394	-0.948919813	0.353618871	0.02059345	-0.408750233	1.096402991	0.960347716	-0.38278956	0.240629418	0.290647451	-0.117317215	0.268172449	-0.264354895	-0.297891083	1.077602961	1.086992166	1.459196798	0.675418245	-1.002673134	0.732989576	0.406161145	-1.215410688	0.090676414	-1.495340248	0.326111317	1.113090429	-0.299502029	1.046943706	0.551770043	-0.834894449	-0.793174968	-1.214718443	0.254296392	-0.997452086	0.861649829	-0.069097721	0.416362626	0.470616259	-0.312521514
ADARB2							-0.738820862	-0.160740228	0.292802134	-0.880088155	3.084689953	-0.28713728	-0.943286681	-0.634729172	-0.272267039	0.867165207												-0.417251892	-1.292737353	0.439645767
ADAT1							0.259068255	-0.124137645	1.779429872	1.695311504	-0.505006923	0.562050155	-1.299458178	-1.141346801	-1.369556818	0.207662585	0.274416822	0.932564282	-0.184855854	-0.334120682								0.715488289	-0.843038143	0.605667087	2.436328287	-0.186958176	-0.067101684	-1.306214823	-0.010097357	0.325669971	-0.521565603	0.52609129	-1.890201079	0.006044606
ADAT2																	1.61314333	0.631110869	0.041789287	0.120596531											1.9961276	-1.063995864	0.01278674	-1.236520464	-0.164461509	-0.071034047	-0.950057789	0.522417323	-0.730890471	-0.721011536
ADC																	-0.453097257	-0.267682116	0.314959298	-0.410454864											-1.003188944	1.34042431	-0.355704732	2.363789966	-1.072797109	0.534182811	-0.644770598	-0.772070735	0.151404655	0.275005313
ADCK1																	-1.733512462	-0.564627915	0.460077972	-0.325759234											1.665271828	0.722023708	-0.54594397	1.037798259	-0.986313443	0.438324144	-0.109120742	-1.461245567	0.258524252	1.14450317
ADCK2				1.756439182	1.017883806	-0.547080355	-0.488531667	-0.113464946	0.069963407	-0.206869921	0.403758408	-0.185446407	1.762147844	0.044743875	0.638503474	-0.759699582	-0.290986537	-0.257874094	-0.039406781	-1.051029084				-0.061657417	-0.690366051	-0.663466709	-0.811752455	0.050282157	-0.658289831	-0.020377242	2.804580701	-0.298030274	0.282755128	-0.761703268	1.040137734	0.408150917	-0.018122468	-0.95344417	-0.770271134	-0.094756671
ADCK3							-0.053364865	0.005329542	0.225160151	-0.222885981	-0.36725235	0.430772859	-0.342097604	1.389934268	3.206908978	0.467593574	0.860956814	-0.211657546	-1.235907858	-0.914424918								-0.235645635	-1.407710983	-0.339910235	2.69820967	-0.566508774	0.507122247	-0.181956502	0.238178929	-0.671079688	-0.067473137	0.710164104	-0.219863458	-0.945759883
ADCK4				-0.493672664	0.380210026	-0.260520238	-0.185392608	0.795612746	1.976666251	-0.216169247	-0.939420253	-1.212562921	-0.662430506	-0.920184854	0.964884258	-1.212562921	-0.625066445	-0.06506452	-1.013129376	0.754357253				-1.032191657	-1.028284289	1.695650652	0.738808171	1.961277931	0.253174491	-0.227710487	2.419871789	0.063134048	-0.404319536	-0.710324715	-0.527628421	0.770626558	-0.064975616	1.204207981	-1.416661482	-0.385027518
ADCK5																	0.390650942	-0.026220332	-0.35125933	-0.948128385											2.494563433	0.13764365	-2.046530414	0.11637637	-0.637756477	0.834330396	0.192563751	0.18848956	0.097716573	-0.442439736
ADCY1	0.833255688	-0.993142389	0.348983471	1.724580699	-0.366312892	-1.144869087	0.332589827	0.554758169	-0.2906114	0.738270087	0.267708366	-0.573960082	-0.24954245	-0.718355789	1.105798682	-0.698313266					-0.287488586	1.469727745	0.335147122	-0.962849889	0.306404005	0.702045348	-0.258998183	-0.160697026	0.734282774	0.473072451
ADCY10	2.442618269	-0.567356322	0.041805203				-0.588590583	0.600119476	0.201764852	-1.242522881	-0.44864247	-0.20640342	0.173419209	0.645926006	1.262335086	0.090682299					-0.083610405	-0.710688445	-0.011944344					-0.864520891	1.253352229	-0.091009381
ADCY2	-1.035010645	-0.094955105	-0.308604091	0.590492257	0.292820939	1.507071879	0.035626611	-0.320323704	2.087863679	0.557507442	-0.89225671	-0.332060621	-0.698911302	-0.697971062	0.800288242	0.265049028					1.315128204	0.973289826	1.315128204	-1.609331521	-0.7132377	0.277021073	-0.344836928	0.554762795	-0.068074187	-0.167493386
ADCY3	0.358195954	-1.586370742	-0.703896699	-1.211135697	-0.325613332	0.633470211	-0.134898376	-0.671759557	-0.307802932	0.257216427	0.683535465	0.54014139	1.288049406	1.195488197	1.408564862	-0.416818594	0.93662258	0.901678866	0.582953116	0.066606613	-0.450868744	1.384364885	-1.050638713	0.646528241	1.574998103	-1.018523062	-0.299724465	-0.883205132	-1.112485697	-0.547859071	1.665845849	-0.958480676	-2.105857903	-0.442883904	-1.064188278	0.044732094	-0.195768106	0.52181024	-0.37635151	0.423281019
ADCY6	-0.083336379	0.586487197	0.017769066	0.793670943	0.417558352	-2.140378722	-0.313211764	-0.35510358	-0.014354682	0.290980515	-0.30198303	-0.071362102	2.447761246	0.620932553	2.402846309	-0.444069706	0.042421464	0.04003944	0.068341421	0.718581217	-0.490674665	-0.941760498	-0.563101161	0.425072125	-0.055445804	-0.09051995	0.650043055	-0.381016044	-0.925609657	-0.469550295	-3.34589391	0.546316723	0.104424684	0.67469903	-0.24642108	0.183419679	0.395243427	0.339645207	0.106877287	0.372305411
ADCY7	-0.58154523	-0.126645104	-0.867774523	-0.243202397	1.150688126	-0.448856788	-0.366419891	-0.127135323	1.383661391	-0.515597301	-1.276835936	-0.600031047	-1.571519722	-0.729184642	0.381803265	-0.644750896	0.367125613	-0.074061009	0.433696611	-0.752604194	-0.32853898	2.561865754	-0.101088917	1.530879404	-0.600731919	-0.083455955	-1.305320471	2.085496047	-0.253619077	0.185569895	0.005770074	0.170906357	-0.478642902	1.12416986	-0.810183262	1.272493029	0.92922896	-1.999257568	0.459322808	-0.647964377
ADCY8				-0.602425434	0.62367359	0.660457086	1.35726827	1.614624495	-1.397652389	0.920280855	1.31063325	-1.155841171	0.219028324	0.208664986	-1.107478927	-1.034935562	2.46593092	0.106897582	-0.438264764	-0.719613615				-1.329163922	1.562323356	-0.152562201	-0.762302474	-0.594493701	0.71474132	-0.128143496	-0.677562806	-0.665645573	0.589239084	-1.498013239	0.042408326	1.425658609	-0.08061157	-0.793228067	0.171046346	0.071758769
ADCY8	-0.948797097	-0.884730412	1.073879672																		-0.408806466	0.790155781	1.046422521
ADCY9	-0.975747279	0.552034433	-1.085952877				-0.091676485	-0.126665959	-0.055389974	0.272246519	-0.914951155	0.133336004	0.792059478	0.376399435	-0.754240947	0.626142655	0.027511073	-0.21013368	0.630755455	-0.53079774	0.906051045	0.953605515	0.939263691					-0.308722883	0.226628367	-0.635672553	-2.566939403	0.121525853	0.149142625	0.135968079	-0.514363235	0.365162375	0.844179692	-0.209097075	-0.117368545	1.874454528
ADCYAP1	0.845940136	-0.524482884	0.203025633				-0.196827228	-0.195847988	-0.464159732	-1.392479196	1.213278286	-0.528789568	0.613983443	0.893066826	2.230708585	-0.963572102					-1.048965768	-0.253782041	-1.251991401					-0.112612593	0.179200909	-0.142969031
ADCYAP1R1	0.820914043	-0.41218405	-1.552022623	1.6820456	1.155621512	-0.82751154	-0.272955891	-0.908877031	0.111758832	-0.659427302	-0.239578814	-0.179851414	-0.197418297	-0.480245102	1.38711449	-1.892622442					-0.940654661	0.209546081	-0.85775731	-0.36805587	-0.819716197	-0.46083594	-0.361547565	-0.980901249	0.756463414	-0.149987714
ADD1	0.771553059	-1.180718364	0.661765271				0.404441599	0.689869481	0.192478527	0.496807129	1.545809475	0.586713396	0.308559945	-0.880919127	-0.8306296	0.384930887	0.091692227	-0.330953294	-0.144698365	0.229634396	-0.0609512	-0.96430252	-0.028429758					-0.429509822	-0.032878383	0.054630285	-1.426393154	0.034025012	0.739312895	-1.184523425	-0.114540129	-0.424703461	0.975728417	-0.43881308	0.195348117	1.798883844
ADD2	0.684359465	-0.061032034	0.031771626				0.643367453	0.934804686	-0.152467108	-0.258867517	0.518160259	0.288475922	-0.545183109	0.561120013	1.298965166	-1.425762982	0.86066885	-0.827868135	-0.408600303	0.605922783	0.989499746	0.091923898	-1.195643837					0.298501131	-0.179745634	-0.510221744	-2.284256822	0.406670499	-0.473641852	1.593303531	-1.130102872	0.089426174	0.815098073	0.473421473	0.723414504	-0.443455903
ADD3	-0.428815122	-1.005518651	-0.48690239				-0.244998391	-0.134817881	1.279278086	1.738685597	1.795357794	2.082535215	0.473984911	-0.222513571	0.0239284	0.406685425	-1.185425976	-1.335648082	-0.097290691	2.023319039	-1.10631341	1.895159008	-0.083410757					-0.737828966	-1.064952498	-0.81811123	-0.645257004	0.930323041	-0.986965724	1.411362408	0.200285377	-0.556517956	-0.779940175	0.362264443	0.280634405	0.378856895
ADFP	-0.335233879	0.036580896	-0.196008083																		-1.178778413	0.349429451	0.978402462
ADH1A	0.029017818	-0.710133189	-0.027590814	-0.002902693	-0.709062221	0.660872043	0.624541827	0.065756358	-0.005264337	2.659686744	1.550490889	2.222842469	-0.60324519	-0.543949609	-0.494034121	0.792378469					0.88095854	-1.339006813	-0.119729015	-1.623850765	0.721364587	-0.01797278	0.971551829	-0.621000363	-0.621000363	-0.621000363
ADH1B	-0.000156696	0.705326853	-1.649810632				0.515650025	0.217022678	-0.248339668	2.301966613	1.769024948	2.187379088	-0.584981219	-0.528183816	-0.506766974	1.145106615					1.556067385	-0.67320422	-1.155161247					-0.613102009	-0.619091314	-0.614455083
ADH1C	0.609268415	0.358992974	-1.687902597				0.843096301	-0.601596649	-0.36760957	2.161932564	1.842859275	2.454416413	-0.576779838	-0.601596649	-0.601596649	-0.601596649					0.941181321	-1.106310143	-0.969254545					-0.601596649	0.522250382	-0.13894038
ADH4				1.050090678	-0.193750904	0.612157366																		0.564805954	-0.196659083	-2.02302159	0.186377578
ADH5	-0.812870281	-0.601453333	-1.156920426				1.800669913	1.080361117	0.933342561	1.120847388	1.248881652	1.649314325	0.116539622	-0.19873864	-0.063787969	0.713019666					-0.87228302	1.51372618	-0.06886134					0.138891744	-0.733420768	-0.661953471
ADH5P4				-0.163955137	-1.501746341	-0.497455711																		0.215770287	1.516809369	-0.502502454	0.933079987
ADH6	0.810322561	-0.095628128	-1.816934438	0.314367549	-0.907894519	-1.00263145	-1.062012646	-1.018263897	-0.336376125	0.07187823	-0.281251151	-0.616792734	0.976126583	-0.510323448	0.557878816	-0.63070099					0.538537354	1.127405302	0.946215164	-0.543258134	1.091061996	1.533276245	-0.484921686	0.324415938	-0.025374705	0.469634969
ADH7	2.532402509	0.051289165	-0.439163473				1.501962461	0.445895106	-0.443424773	-2.064580801	0.066081408	-0.595350252	-0.750981231	-0.006175832	-0.46009952	-0.419339026					-0.583414249	-0.266062542	-0.727665025					1.014689278	0.114252901	0.497772099
ADHFE1																	0.945403323	-0.009209295	0.670813878	-0.251834976											-1.643451766	-1.647673396	1.097801514	-1.026412154	-0.646780184	1.640372637	0.520801826	0.123627807	0.611737291	-0.385196504
ADI1							1.563945173	1.415746562	-0.502690121	1.418461651	0.482321566	1.19559809	-0.839700552	-0.970137956	-1.218681734	1.236211297	0.407384733	-0.321396871	-1.645609945	0.99083254								1.082016864	-0.223488462	0.229026382	-0.028762354	0.924904176	0.128409408	0.005294563	0.714734751	0.532247954	-0.06183581	-2.624409388	0.443044328	0.535161915
ADIG																	0.908272527	1.42952628	-0.592238997	1.475064778											-0.038869309	-1.665814824	-0.288103376	-0.073244164	-1.281242042	-0.141011735	0.339450523	1.192699898	-1.241105306	-0.023384255
ADIPOQ	-0.512813983	0.282400765	-0.687464673				1.857867719	1.397975221	-0.465799638	0.659726738	-0.432517944	-0.415877097	-1.048229282	-0.961999439	-0.332672863	-0.423441119					-0.523858633	-0.453100262	0.329006137					0.889672987	-1.048229282	1.376795961
ADIPOR1				0.301058895	0.226678826	1.061178177	-0.189451399	-0.473663289	-0.605418758	-0.184337046	-0.716229734	-0.457102527	0.562601999	0.79128663	0.523879043	-0.646090039								-1.488391125	-0.394571886	0.732848171	-0.438801058	0.493923548	-0.565721639	0.022916012
ADIPOR2	0.586670399	-1.584034052	0.701031568				0.711514515	-0.720241109	2.128063585	0.185913594	-0.77443883	0.328231351	0.118848788	-0.818108937	-0.297576867	-0.151359994	-0.438808784	-0.285468865	-1.225720677	2.761269187	-0.175018141	-1.618558178	0.880125473					1.255441284	-2.116904684	0.115729495	-0.249248831	-0.428778621	-0.958199001	1.078076096	0.12470402	-0.660536179	-0.061512545	-0.247019906	-0.243423231	0.834667338
ADK	-0.517152061	-0.876635811	-0.649593442	1.697826806	-0.536116687	0.851125467	-0.49126609	-0.390709187	-0.02646324	-1.017446069	-0.996265624	-0.113186243	0.218655839	-0.528271003	-0.069642849	-0.743494443	-0.729512734	-0.66066203	-0.377182365	-1.197178783	0.258576031	0.542378991	-1.255039758	-0.796026971	-0.40350592	0.292756213	-1.106058908	0.468829057	-0.703722568	0.234689318	1.892351735	0.015115539	1.189726132	1.192785293	0.989683182	0.157677105	-0.152171386	-1.446507385	-0.73770368	-0.136420623
ADM	0.634644082	0.721106114	-1.854784889	1.391452731	0.637990144	-0.926933281	1.491591791	1.274265913	2.216871864	0.627714579	1.01991477	1.126733821	0.205221946	0.021855213	0.533581475	0.456433212	1.053833444	-0.008612331	-0.358135892	1.157300619	1.375094909	0.317518434	-0.687621102	-1.486659178	-0.270104662	-0.060484936	0.714739182	-1.022196173	-1.076037695	-1.019951898	-2.77582286	0.079751974	-0.31330409	-0.485610313	0.335880914	-0.008707693	-0.775628329	1.055859875	0.484406375	0.558788307
ADM2							-0.035443609	0.454485772	0.481894408	-0.090260882	-0.870550508	-0.722372566	0.804802409	3.377788178	-0.091117402	-0.680403091	-2.011732119	0.528742808	0.879698045	0.517442417								0.244638397	0.485320488	0.63092887	-0.711360279	0.788284312	-0.143676402	1.859249024	-0.91596167	0.697605564	-0.39237688	-1.233566972	0.158586093	-0.020933942
ADNP	-0.680648355	0.111334624	-0.706901935	-0.722970961	0.365334513	0.197609629	-0.585566163	-0.318080955	-0.642269899	1.548058538	-0.38925392	1.16912116	-0.281712352	-0.735342237	-1.006738048	-0.50070609	0.013853939	0.21848698	-0.999788817	-0.024634285	-0.639080188	1.865948848	0.20540995	0.837980646	1.379579404	-1.568498829	-0.489034402	2.303195872	-0.591432067	0.735044287	2.877122798	-0.258233101	0.202390456	-0.628732059	0.01524844	0.677476979	-0.777306165	0.566434867	-1.028555378	-0.853764655
ADNP2	-1.467459946	-0.273594227	-0.70263972				-0.660943953	-0.851440937	0.624775781	-0.416263904	-1.597239534	-0.441522622	0.296421179	0.750053094	-0.026759171	0.903889521	-0.403119252	-0.58497865	-0.716072159	0.035906914	0.192759569	-0.124361012	-0.90783539					0.285455761	-0.927775321	-0.265102714	3.095680667	-0.683419775	-0.216218637	0.184557997	0.64097887	-0.053746595	-0.117810358	-0.21616489	-0.00241291	-0.963181223
ADO	-1.140265826	0.769465097	-1.294587517	0.223596066	-0.923030509	-0.085738668	-0.776011361	-0.715739469	-0.264141808	-0.716963413	-0.606639397	-0.619380743	-1.311887282	-1.204808825	-0.45166837	0.190284482	-2.040467333	-0.984869882	-0.689919661	-0.450807222	-0.879847973	0.952722105	0.007501749	1.041985731	0.745526923	-1.715002837	0.712663295	1.672100457	0.058914547	0.797117322	0.547929782	0.979953843	2.185517028	-0.195443191	-0.003169075	0.318902047	-0.219252111	0.688535792	0.247771616	-0.384681633
ADORA1	2.165149538	-0.508738448	-0.544872069	-0.470058012	0.819612938	0.850762324	0.310612288	0.477345283	-0.19572595	0.093823415	-0.317302359	-0.490794237	0.216610433	-0.098995411	1.213844602	-0.808139179	0.139806933	-0.246912175	-0.44260669	-0.318114604	-0.962989688	0.456545439	0.348144575	0.348469378	-1.638642361	-0.841882949	0.931738682	-0.73482715	0.420363452	0.493207906	-1.789235802	1.072597657	-1.216646437	0.647710816	-0.840439135	1.358961054	0.569837463	1.328223941	0.047797989	-0.310981012
Adora2a	0.743049897	-0.917657543	1.153697757	-1.001058658	-1.396737115	0.870688239															-0.450748653	-0.961911566	-0.511810529	0.852456452	-0.603756381	1.075404599	0.203002864
ADORA2A							-0.685145636	-0.232421697	3.553492152	0.278181134	0.070451411	0.04428698	1.126542981	0.885513073	0.707912088	0.457367842												-0.505958928	-0.680388466	-0.633609636
ADORA2B	1.364054222	0.372014788	-1.581062848	0.620326972	0.423675788	-0.771143809	-0.738790841	-0.396876317	-0.669841227	0.078214859	0.930167623	0.169832839	1.804788754	1.103013916	2.669964732	-0.214584872	1.033851841	1.039928659	0.985910873	-0.63756592	-0.651025879	0.620024646	-1.116044364	-0.049836885	-1.003469701	1.718200867	-0.937753232	-0.241031299	-0.131467529	-0.80679594	-1.042970205	-0.417175113	-0.881297565	1.617299567	-1.730865983	0.673987082	-0.606522899	0.534278844	0.24080515	-0.809664329
ADORA3	1.199991324	1.625371181	-1.009620709	0.571816849	-1.416648898	-0.353721196	0.638302069	-1.459554922	-1.291636807	0.360677451	0.645018793	0.904732145	1.227134927	0.542029016	2.075681138	0.559940281					-0.820562995	-0.560608638	-0.903275745	-0.373974583	0.343345841	1.738829663	-0.509647676	-0.46324077	0.250970949	-1.280442266
ADPGK							-0.432128661	0.282402832	1.592968035	0.505725573	-0.836236478	0.86375092	-0.362751754	-0.715713094	1.612211264	0.077310518	0.473259053	0.834886134	0.014763337	1.391689891								-1.30212519	-1.9624718	-0.802814027	-2.23869777	0.718905507	-0.542918371	0.435224169	-0.588901712	-0.359363707	-0.863570351	1.120530919	-0.748825603	0.353018504
ADPRH	0.501820833	-0.894693723	0.264116228	-0.23213518	0.090835733	-1.894187242	-0.745105482	-1.297954259	-0.458049387	-0.904581091	0.134668292	-0.290599998	1.019757919	-0.553734752	0.942678042	-0.718526214					0.160120463	-0.43414105	-0.612419504	0.665635956	1.379579215	0.037322606	-0.047051088	0.841676823	0.405776826	2.633119493
ADPRHL2				1.151619615	0.10987004	-1.864947286											-0.726447324	-0.362711762	0.144806231	-1.505272241				0.193791126	-0.617769737	0.857713318	0.169722924				0.306198018	0.546463334	1.86999065	-0.233999662	-0.368772656	0.259144183	1.425415863	-1.919665412	0.40550659	0.159344187
ADRA1A	0.189886666	-0.767834571	-0.442624014	-1.202903372	-0.614490746	1.266609971	0.438620784	-0.218106977	0.480854263	0.041373609	0.741443695	0.345379745	-0.824829667	-0.629967609	0.338699015	-0.559616695					0.734717263	0.250928172	0.004459639	0.364232465	-1.075160902	0.137638183	1.1240744	0.590510371	-0.099637826	-0.526509426
ADRA1B	-0.207704936	0.760011241	-0.599511973				-1.086162575	1.249371539	1.753304211	-1.728999766	0.264118559	0.984483852	-1.916359349	-0.498241125	0.648528738	0.299652273					-1.184862246	-0.675041041	-0.826099176					0.403023077	-0.330263567	0.693753465
ADRA1D	0.058080914	-0.227820476	-0.697142478	-1.146189918	0.785994242	1.107116602	-0.795903315	-0.283393202	0.398977132	-0.491065154	-0.786885542	0.6497164	1.526874915	0.847713112	1.136486745	-0.337499842					-0.639760507	1.001012346	-0.99229405	-0.838061921	-0.184535893	1.154783477	-0.879106589	-1.060424664	0.373401283	0.575701543
ADRA2A	-0.135828324	1.08662659	-0.135828324	0.028360595	0.889177316	-0.767706785	-0.528336623	-0.583594464	0.627963095	-0.370792991	-0.704691435	-0.508349744	0.420452266	2.286286178	3.014631552	-0.728793259					1.045878092	-1.03229526	-1.358283237	1.36541677	-0.023028024	0.159685943	-1.651905815	-0.414293844	-0.525985225	-0.635325209
ADRA2B							1.836183273	0.376052615	-0.359357263	-0.234294827	1.199113088	0.982124418	0.058586432	-0.841435541	1.213008915	-1.059493121												0.764066838	0.961815134	-0.568863565
ADRA2C	-0.884765709	0.782396123	-0.961542898	-0.592051583	0.912753041	-4.008527666	-0.221425825	-0.627598912	-0.37274521	-0.433045417	-0.675383982	-0.312445004	-0.514962678	0.76727001	-0.702689735	0.733137818	-0.107339255	-0.947975664	-1.058031865	1.497726535	2.109544686	-0.731211329	-0.533784271	-0.924181552	-1.09068825	0.436267167	1.257901176	-0.33178658	-0.211186167	-0.182742674	-1.0640224	-0.587721851	-1.160533631	0.703344478	0.21042417	-0.480051261	-0.643624675	1.649053811	1.099700543	0.889051065
ADRB1	0.221719724	-0.708755748	-0.921756157				-0.29605759	1.13918487	-0.041628245	-1.11153626	-0.29605759	0.83908872	-1.11153626	-0.609201399	-1.11153626	0.597707033					1.140984649	-0.977808897	-0.764808487					-0.994107332	1.0348036	-0.420010348
ADRB2	0.883698525	0.430747522	0.417425434				-1.005292413	0.399880615	-0.448068626	0.945922654	-0.414523381	0.403607865	-0.476022996	-0.131252426	0.988786022	2.369731929	0.749724776	0.606722448	0.145348797	-0.165017271	1.403259969	-0.994715928	-0.608375366					-0.947520047	0.172518401	-1.674333682	-1.349518422	-1.061744039	2.433579602	-1.308399896	0.618557505	-0.584802311	0.020347923	0.241494808	-0.71877626	0.372482341
ADRB3	0.172115372	2.077766859	-1.154039757				0.790255267	-0.113365178	-0.114854989	0.814623675	0.248138702	-0.122262457	-0.8632404	-0.717538961	1.885630792	0.409104487					0.673602605	0.272412818	-0.652552524					-0.642656042	-0.297980899	-0.602715528
ADRBK1	-0.657526189	0.353298959	0.587111318				-0.29546403	0.398922442	-0.940744057	-0.170800164	-0.318601614	0.115761381	0.292046329	0.5843765	0.742179937	-0.582997335	-0.469044981	-0.231141924	-0.068112677	0.502651657	-0.43945877	-0.952743813	-0.974786729					0.803026143	0.451637221	0.314726253	2.71191499	-0.273815893	-0.621837658	-1.205862021	1.511083326	-0.653497597	-0.076945498	-0.540614583	-0.390953346	-0.193823797
ADRBK2	-0.801515414	-0.355442348	-0.419167072	0.306795795	-0.198817932	-0.67247431	-1.082794632	-0.641974128	-0.603706322	1.384793755	0.651046208	-0.499839714	-0.349116111	1.019144209	1.415368138	-0.321599766	0.072657492	-0.30166467	-0.62311394	-0.856112838	1.594534198	-0.075053563	-0.903474972	-0.855609534	-0.698271148	2.046790451	0.071586677	0.043394387	1.370794157	0.545031332	2.828010655	-0.269496333	-0.760227204	-0.59909739	1.414725415	0.208686637	-0.572334637	-0.401419495	0.074364137	-0.214977828
ADRM1	1.819713701	-0.528239949	1.040687068	0.199415299	0.045347974	-1.212252666	-0.465067581	-0.821796255	0.446188477	0.238312688	-0.333777608	-0.798762927	-1.340334063	1.689700299	-0.787246263	-0.191258888	-1.473932401	-0.322848102	-0.655139672	-0.443423917	-0.077755954	-1.743770039	-0.039697823	-0.084163428	-1.023713563	1.837675323	0.23769106	-0.950494978	0.964438368	0.455977642	0.339003874	2.266396135	-0.389356993	0.000339589	0.09112549	0.180798694	1.882617073	-0.983840268	-0.145120161	-0.346619341
ADSL	-0.347926447	-0.066457861	-0.906954334	0.19591982	-0.578330378	-0.805656425	-0.286028848	-0.586166637	-0.207881855	-0.682202901	-1.2150022	-0.889967474	-1.105814594	-1.227045412	-1.389943452	0.210011266	0.24811753	0.421309059	0.262298954	-0.96540117	-0.082095004	1.262699353	-0.789675756	-0.009193718	1.264475516	1.265781941	-1.332996754	0.586764692	0.797657701	1.246111714	2.850951421	-0.98300315	-0.069738636	-0.817012973	0.782681643	0.339076547	-0.328611354	-0.67476827	-0.701250549	-0.364649053
ADSS	0.705789278	1.77636852	-1.763680174				-0.685046805	-0.914735863	-1.425282335	-0.417550018	-1.084159971	0.12710869	1.942448205	0.589898031	0.811343299	0.6527214	-0.42289397	-0.712759587	-1.03411584	2.548608011	-0.664552152	-0.022204607	-0.379064354					1.164404946	-1.192182053	-0.451093717	-0.804817099	0.498646911	-0.084809394	-0.167312791	-1.009799413	0.8803286	-0.138271044	-0.62456511	1.256491668	-0.184730942
ADSSL1																	0.924265688	-0.033177572	0.085645084	1.594508824											-1.638184592	-0.408513728	0.632080984	-0.601044355	-0.222591661	-0.103346584	-0.011267943	1.904547904	-0.915739465	-1.207182584
AEBP1	0.632039105	-1.251207908	-1.221284455				-1.078769525	-1.091256871	0.486176873	0.547807967	-0.900321326	-0.254403295	-0.032652203	1.896340606	0.341162535	-0.505560072	0.601133229	-0.263809365	-0.812949855	1.417558161	-0.951973375	0.537442382	-0.318754492					0.0063204	0.117095242	-0.174645409	0.86960356	0.432040354	-0.971918207	-2.327937226	-0.646717936	0.635494348	-0.018878921	-0.450557156	0.329520294	1.20741872
AEBP2																	0.590337672	0.820660995	0.140971198	-1.045135455											2.27656074	-1.01924086	0.838782881	-1.288297819	0.617682884	-1.02487012	0.118800575	-0.722881993	-0.516656231	0.213285533
AEN							0.404212673	0.454570935	2.489819466	-0.408104832	0.111747382	1.445466584	-1.008530264	0.278704389	0.402663188	0.12685486	-0.517326209	0.578719045	-1.28900974	1.372683641								-0.499911817	-1.405585792	-0.42321231	-0.107982499	-0.224096932	0.895973502	-1.397188452	-1.578707185	1.133827139	0.003728045	-0.401822216	1.445020797	0.086181066
AES	0.143794846	-0.480602487	0.147497945	-0.097363327	-0.568162351	1.920912165	0.733352634	0.440276745	0.264797555	-0.005198608	-0.042199439	0.208014102	-0.410742371	2.86071725	0.554209997	0.635172211	-1.441303864	-0.307062269	-1.269220083	0.711938201	0.234261634	0.363045627	-0.731311128	-1.296022677	0.454734279	-0.154078662	-0.260019427	-0.542626521	-0.482545964	-0.9434078	1.01037604	1.180237234	0.67609899	-0.570605496	-0.482090978	-1.858261143	1.053827612	0.576582667	0.611421714	0.108061375
AFAP1	-0.429632276	1.147915698	-1.354242097				-0.415332208	-0.359121834	-0.016506221	0.803897571	-0.606715148	0.265883991	-1.221014235	-0.229302637	-0.535783009	0.085207789	-0.807375649	-0.886784081	-0.194750552	-0.344028896	1.16026441	-0.780026983	0.799064581					1.73672211	0.692815165	1.589504464	-2.445066045	0.703813106	0.20989762	1.240801775	0.068876347	0.218764413	0.54467588	-0.603480756	1.17847587	1.116180968
AFAP1L1																	1.458332063	1.200540153	1.078975863	-0.79215973											-1.27749289	-0.298627596	-0.127863781	-0.383457762	-0.537549987	0.086996712	-0.202485037	-1.629781524	0.314788362	1.109785155
AFF1	0.631069643	-0.903487905	2.218542968	-0.684095431	2.19538192	-0.182469209	0.150675255	-0.309616917	1.073832697	-0.123994574	-0.306727141	-0.230877448	0.537261235	0.217186559	0.913661036	-0.223116966					-0.409607315	-0.86821072	0.489960903	-0.033802085	-0.266690488	-0.711677426	-0.316647282	-0.361222181	0.450016742	-0.448732342
AFF2	-0.431841824	0.060480075	0.241680843				-0.010368877	-0.489034406	-0.247787343	0.340751864	0.000640434	0.574837084	0.317017727	0.360928275	-0.041041709	-0.654944736	-0.682502764	-0.400570653	-0.586283665	-0.105623223	0.238933136	-0.181276468	-0.990376487					0.032092945	-0.652957188	0.42460015	3.020500491	-0.203383133	-0.653372377	0.188580991	1.145569477	0.257029243	-0.408093435	-0.426129984	-0.638979392	-0.506741576
AFF3	1.179585148	-0.464685058	2.062997402				0.007268942	-0.721298747	-0.062781437	-0.531955741	-0.694061936	-0.017278351	0.931839657	-0.125935508	2.397557232	0.516531901	-0.715462231	-0.518493807	-0.433495541	-0.874778207	0.061277151	-1.041711559	-0.280853607					0.064593905	-0.725746781	-0.408838436	2.048269787	-0.021962268	-0.81349468	-0.783455267	1.034358708	0.032706565	-0.858771316	-0.724720572	1.267886425	1.361412405
AFF4				-1.168452477	-0.182965501	2.005907451	0.065355981	-0.459714386	-1.893448194	-0.990618868	-1.053335607	-0.888521852	0.165994468	2.022701627	0.386232316	-0.300734747	-0.213915425	-0.176263801	-0.139489906	0.283253516				-0.139224335	0.043177699	0.168216175	-0.726659012	0.155784766	-0.908941256	-0.901648612	-2.05365924	0.610405523	0.439698369	0.361845896	-0.272840049	-0.645617008	0.926833224	0.200066823	0.404368919	0.275313158
AFG3L1P																	-0.333991557	0.54242176	-0.108831479	-0.770616631											2.853619508	0.557267085	-0.755807252	-1.311698153	0.21284118	-0.704405766	0.052058768	0.439151501	0.038291797	-0.710300761
AFG3L2	1.676381994	-1.817994681	-0.290584773	-1.556045155	0.045024205	0.41947541	-0.998161641	-0.987718868	-0.076449477	-1.286711961	-0.511198626	-0.371595233	3.186092806	0.860102418	-0.16713672	0.07194783	-0.656291556	-0.09127218	-0.678291932	-1.487268897	-0.081845443	-0.356819368	-0.178186672	1.541912963	-0.024824903	0.469900548	-0.895443069	-0.091289208	-0.414465566	-0.26386978	2.972223804	0.423363304	-0.465275107	-0.123717702	-0.094341913	0.343207901	0.382633764	-0.055619111	-0.064102092	-0.405248283
AFM	1.743930311	0.125850641	-0.521381227	-0.126122229	-0.841462724	-0.877565574	-0.69668778	0.159446037	0.232567787	-0.049255623	-0.719538326	-0.172648575	-0.76371605	1.929601722	3.05841873	-0.446855136					-0.035957326	1.096698443	-1.006805128	1.664695267	1.132153323	-0.470093627	-0.481604436	-0.061442581	0.033006345	0.494587389
AFP	-0.362217217	0.805933307	0.751600724				-1.392907238	0.091537303	1.007974721	-1.793930785	-0.467266001	-0.316060401	-0.128039525	2.071673245	1.648297566	0.004758437					-0.987041915	-0.742545294	-0.307884634					-0.230596366	0.964585288	-0.360764665
AFTPH				-1.867847655	0.238197746	0.352421676	1.03941004	1.601593661	1.189964731	0.119729511	1.170229097	0.83415945	-0.557484661	-1.798574081	-0.722700109	1.318528287	-0.98095779	-0.047977419	0.126373521	-0.341267606				1.232107086	-0.438258706	0.743297007	-0.259917154	-0.459934244	-0.139089228	0.20994955	1.069629881	0.845316001	0.195782076	0.621348248	0.529767551	-2.035782261	1.139795969	-0.912838452	0.735493814	-0.944683535
AGA	-1.261369031	-1.197175827	-0.891023622	0.766135629	-0.837439084	-0.988589481	-0.123638532	-0.222771166	-0.705058804	0.301288122	-0.760442717	0.197534257	-0.884307181	-1.151068099	-1.228544968	0.628641299	0.458353865	-1.62732079	-0.593774249	1.30883425	0.215074667	0.955765486	0.457033668	0.101284066	-0.635104766	1.809488221	-0.215774584	2.538912039	0.610848873	0.54760256	-1.255374657	0.064313344	0.614160448	-0.930591005	-0.398317232	0.598309423	1.453192993	-0.583562785	-0.016977988	0.908754384
AGAP1	0.038815537	-0.404376793	-0.738074548				-0.243689636	-0.354632296	-1.195779375	1.068459465	-0.64913463	-0.038949999	0.406837781	0.035684154	-0.886148496	1.481973017					-0.873639261	0.435081621	1.775086668					-0.024830024	-1.918923806	-0.070215658
AGAP10							0.732194113	-0.313784349	0.114642254	1.304394507	0.596139719	-0.182554579	-0.197993375	0.56622705	-1.234322588	-0.170010556												-0.993091394	0.930003692	-0.291591079
AGAP11							1.628247716	-0.262112595	-1.627826469	0.705523245	0.809635961	-0.812617091	1.657508153	0.237356256	-0.858208935	-0.963002127												-0.160041304	1.238335384	-0.43563379
AGAP2	-0.944422612	-0.13413006	-0.067983729				0.955576835	0.057141183	-0.977406279	-0.402698201	0.56381675	-0.31378288	0.133941246	0.565761609	-0.373894495	0.967305764					-0.531008044	-0.249886139	-0.547544627					-0.807476866	1.379038796	-0.758246335
AGAP3				-0.691525174	-0.555936645	1.496282152											-0.244525376	0.010081653	-0.392260506	1.917136391				-1.325916431	0.304286743	-0.255703239	1.028512593				-2.101372654	0.516614565	-0.693811771	0.793299318	-0.759841704	-0.375112746	0.234192962	0.948846923	0.227028214	-0.08027527
AGBL2							-1.886080429	0.408846365	0.485613282	-0.383064994	-1.348712007	-1.453761473	-1.825474968	-0.730536304	1.075506437	-0.148723878												0.857326777	-0.463872275	0.279554714
AGBL3							0.727667305	-0.764865873	1.841249965	0.937087327	0.34539266	0.824066998	-1.376505304	-1.376505304	-0.056826748	0.451764735												0.920466691	-0.100040404	0.554812683
AGBL5							1.141180166	1.513792265	-0.808713239	1.586336214	-0.171205812	0.657553842	-0.904339353	-1.028543386	-0.711987974	1.585237063	0.116757146	0.21594143	0.24168241	-0.3628106								-0.766945511	-0.326186066	-1.045030647	1.91371888	-0.295756316	0.763111232	-0.392258333	0.501594763	-0.806733778	-0.467657896	-0.919795985	0.113775637	-0.621568591
AGER	1.544423516	0.055470788	0.134297697	-0.686014585	-0.270187996	2.111862133	0.323295237	-0.820825451	-0.519033881	0.759838734	-0.054825312	-0.521467684	0.611620704	-0.100349771	-0.888971934	1.074772744	-0.553914176	0.536457582	1.21437785	0.756536961	0.484639516	-1.398447759	0.18684897	-0.010087171	-0.770567347	0.220069926	-0.595074961	-0.415276989	1.582698859	-0.557063021	1.880378467	0.551534756	-0.660638466	-0.086600717	-0.774467183	-0.071128852	0.325771835	-2.223296781	-0.347964714	-0.547046562
AGFG1	0.597851269	-0.281925125	-1.620715289	-1.474951819	-0.0712941	1.211471228	0.397080308	-0.191521645	0.255897814	-0.234017234	-0.426539002	-0.184134235	-0.920811051	-0.940025588	-0.575414662	-0.244325348	-0.325074941	0.486727177	0.157484787	-2.051248175	-1.403958786	0.891110067	-0.205422829	0.739054826	-1.125307953	0.734219117	-0.013191299	1.328900536	0.457073479	0.934900408	0.297137865	0.422103321	-0.119063093	1.466402958	-0.026495228	0.278549774	0.496201142	-0.611343419	0.064919235	-0.536301402
AGFG2	0.268242659	1.939600763	-0.521009779				-0.723679316	0.315181512	0.447370735	-0.201956883	-0.526792202	-0.574615575	0.187585646	-0.60061103	0.003854916	-0.25109203					0.825362027	0.175389431	0.221816045					0.685982067	0.95424706	-0.287897915
AGGF1	-0.991446113	0.805423901	-1.067766255	-1.185074476	-1.010820693	0.205542227	0.969882941	-0.218879307	0.547947958	1.984827916	-0.282624739	0.933363124	-0.322637605	-1.143806408	-0.689245734	0.357723344	-0.63866382	-0.307260527	-0.282693336	0.029915405	0.143130448	0.449750114	-0.577794662	-0.337691482	0.799770856	1.661386303	-0.133112735	0.556833601	-1.0522654	-0.402468289	1.938517586	-0.132755294	0.105195523	0.269862054	-0.257506616	-0.263294339	-0.523987038	0.476941976	-0.445527783	0.031256209
AGK							0.181283682	0.36376648	-0.068088442	0.574735738	-0.521058691	0.145874488	-1.562467233	-0.919420822	-0.198517347	-0.126429792	-0.60200745	0.407997028	0.298338716	0.42234708								1.938357797	-0.36545533	0.117714002	2.94560438	-0.341394565	0.09106019	-0.870752031	-0.027287876	0.472133787	-0.552340327	-0.857079621	-1.151255682	-0.235363627
AGL	-0.446215052	-0.717398129	-0.866645401	1.047115173	-0.137605095	1.084149797	0.717885401	-0.001013742	-1.257040263	-0.255657972	-0.990114158	0.282288198	-0.827993394	-0.95326853	-0.348181438	1.349173829	0.344576739	-0.386504256	0.086617989	0.061216935	-0.073994186	2.267799288	-0.542903266	-1.371323173	0.538300186	-1.238118011	0.077481123	2.886864707	0.518100218	-0.284315682	1.84851242	-0.692117592	0.636523204	-1.153726534	0.350540465	-1.178023194	-0.891460649	2.037142858	-0.347546769	-0.715751617
AGMAT							0.766713688	0.644957884	-0.480065739	-0.168370882	0.905515304	-0.175676231	1.134416214	0.248033965	1.886867079	-1.485768675	0.923041923	-0.292762339	0.473973634	-1.750970331								1.509424089	-1.432196122	-1.144852426	2.335075404	-0.173316301	-1.437013543	0.088164924	0.271841849	0.293808363	0.109409184	-1.007246897	0.171946507	-0.005952378
AGPAT1	-0.232701166	-0.63393991	1.472665953				0.33898796	-0.124032877	-0.514028133	0.057901291	1.090416218	0.742446747	0.574985683	1.047584566	0.270816943	-1.437863919	0.38506822	0.237386597	0.54756544	1.122459435	0.838225122	-1.376579953	-0.742958812					-0.015928696	-0.603003608	-0.653698151	-2.446327599	0.784917803	0.149782683	-0.268351569	-1.286834482	0.935988366	0.64349714	0.58849255	-0.677109647	-0.716534938
AGPAT2	0.581311572	0.160261336	-0.697865271	-0.282450431	0.53328586	-1.770930016	-0.188414766	-0.389865889	-0.036890939	-0.164160491	-0.605345605	-0.001806666	0.153753555	2.410342946	1.146966807	0.258612298	-1.064925155	-0.4044834	-0.153885519	1.719584508	1.465662761	-1.821151543	0.295755011	-0.615969187	0.893444355	1.145677165	0.096942254	-0.778899217	0.117704632	-0.729668504	-1.469875529	1.30289192	-1.014126744	0.534061559	-1.337612836	-0.120595344	0.857539585	0.151270503	0.710228239	0.289928214
AGPAT3				0.455077274	-0.013213934	-1.550083436	-1.051642111	1.281997066	0.75891596	-0.490899164	1.116005995	-0.12962448	-2.127794307	-1.074657679	-0.581566556	0.46110845	0.245560998	0.988369848	0.580572683	0.58143946				1.361828927	0.914928925	-0.496069672	-0.672468084	0.622217431	-0.31863112	0.417867078	-1.395990016	0.099234743	0.322824152	-0.53427118	-1.541175384	0.045585884	0.408780238	-0.359139235	-0.115289052	0.673496863
AGPAT4				-1.15703378	-0.525693007	0.965046921	-0.078123411	-1.154709824	-0.466291702	-0.517715706	-0.837871604	-1.277463899	0.134207962	-0.385008598	0.766225564	0.200561516	0.489895101	0.075445807	-0.004465971	1.056747885				1.189321766	-1.290698768	0.272073922	0.546982945	1.069793074	-0.457997507	-0.426479569	-2.423256228	0.289511363	-0.019760083	-0.364314822	-1.573768812	0.558510239	0.03707318	1.01755109	0.976763812	-0.115932562
AGPAT5				-0.373892936	-1.449337661	1.067262449	-0.926964806	-0.771273127	-0.74383847	-0.968574036	-0.962629861	-0.853805721	-1.217543549	0.063654936	-0.576487062	0.142072331	0.984371119	0.135854999	0.139417998	-0.891352058				0.367841358	1.118527368	-1.060693654	0.330293075	0.305079919	-1.004924957	1.173615438	2.804317504	-0.631458319	-0.692318449	-0.70749384	0.887862344	0.021922971	-0.223560208	-0.583507066	-0.584990095	-0.659066899
AGPAT6																	-0.011486224	-0.096589746	-0.155969629	0.011486224											-3.029543245	0.557826993	0.3818883	0.669754632	-0.56640154	0.473915654	-0.282570289	0.087969347	0.574196582	1.385522941
AGPAT9																	0.631996152	-0.030091298	-0.637324678	0.241752763											-2.29601978	0.920253884	0.881007739	0.250706497	0.538819376	-0.54981528	0.667747716	0.776622951	0.433954762	-1.829610803
AGPHD1																	0.689896157	1.466240741	0.96559024	-0.660542183											0.583133225	-0.808944991	-0.832000497	-0.657004154	-1.16352545	0.860421365	-1.925329125	0.371629092	0.148072333	0.962363247
AGPS	-1.217660916	-0.253069504	0.567045661	-1.13772455	-0.095936834	-0.773637013	-0.675051989	-0.881961882	-0.948694272	-0.936453419	-0.971201646	-1.010688266	-0.94158668	-0.290452301	-0.46972156	-0.625298847	-1.206111779	0.469386703	-0.178543413	0.843637543	-0.724741957	-0.180831381	-1.158170697	1.897296872	-0.307873078	-0.188576159	0.606450762	1.418133785	0.51033637	0.259596328	2.645467334	-0.780953498	-0.76597013	0.037969529	0.350043456	-0.382736288	-0.885794617	0.276997979	-0.414789726	-0.008603092
AGR2	1.050425169	0.227198702	-0.516360687				-0.312446848	-0.312446848	-0.146101907	1.997899566	-0.312446848	-0.312446848	-0.312446848	-0.312446848	-0.312446848	3.772245612					-0.43669361	-0.728806227	-0.463249302					-0.312446848	-0.312446848	-0.312446848
AGRN	-0.357968388	0.279007886	2.054031499	1.464953525	-0.62102338	-0.853980168	0.264295705	0.435355699	-0.426684367	0.278301115	0.268163377	0.26089617	1.238656106	0.64172762	0.069939307	-0.319260972	-0.698603088	0.094761596	-0.178125636	-1.282838169	-0.115053707	-0.717418608	-0.602470746	-0.004112099	-1.178119056	1.161918983	0.030362195	-0.383053652	0.612429319	-0.81158179	-0.099144013	0.382701123	-0.509791222	0.532708974	-1.300981049	0.475189749	1.312280491	-1.291766527	2.156582598	0.407025174
AGRP	-1.365567918	0.651120969	0.34423353	-0.005331715	1.914482201	-0.052282025	0.090261633	-1.218285425	-0.355127735	-1.409906432	-0.016769921	-0.334411951	0.991398261	0.539103631	2.603776825	-0.42418035					0.066573466	-0.92715729	-0.81024779	-0.941497416	-0.09772593	0.333389189	-1.151034305	0.038472171	1.523103398	-0.39828562
AGT	-0.46498013	-0.916722392	-0.177056491				-0.923228849	-0.054615306	-1.106326138	0.50639479	1.489261041	-0.540921707	0.280818929	1.852526064	1.921370645	-1.356803231					-0.579156746	0.651965023	1.004423271					0.538619913	-1.280634758	-0.422274664
AGTPBP1	-0.893480891	0.800504453	0.086173284	0.778279649	0.839947768	-1.416087445	0.383122307	-0.603222188	0.068986701	-0.728978272	-0.628755114	-0.016829345	-0.124141509	0.447362936	1.214420309	0.728571055	-0.360873633	-0.535268081	0.284158935	-1.604787667	-0.668976809	-0.648567347	-1.322079593	1.217240503	-0.171840446	-1.067663719	-0.17987631	-0.209993099	0.130277054	0.018776273	2.458056369	0.312945363	0.256352251	0.734119298	0.921327767	0.073140106	-0.181026136	-1.328048636	-0.489374805	-0.54072113
AGTR1	-0.74008671	-1.112987543	-0.219311409	0.223087084	0.779950683	1.675903135	-0.270120593	0.787343589	1.686274879	0.103324609	0.71622976	0.3917525	-1.254179926	-0.715943556	1.596354211	0.147185547	0.328049546	0.22655026	-0.187052081	-1.430261776	-0.547206969	0.841527167	0.970113661	-0.069642544	-0.731668809	-1.27816863	-0.599460917	0.315460863	-0.406385737	0.160349171	-1.757179085	0.706141255	1.65893675	1.223398837	-0.425017239	0.458650645	-0.403109688	-0.237508269	0.931387132	-1.092986287
AGTR2	-0.217960527	-0.559116135	-0.416967965	-0.12908513	-0.170856295	1.433243915	-0.000656837	0.447828632	0.21712656	0.669638321	1.054343746	-0.491799968	-0.689360293	-1.001151232	0.616582546	0.583825144					0.180054349	-0.217960527	-0.530686501	0.600407875	0.603949186	-0.698517799	-1.639141753	-0.293961599	0.075888747	0.669934113
AGTRAP																	0.190499765	0.097740488	-0.402811892	-0.154194176											-2.96171217	0.952030502	0.262842864	0.275687803	-0.944951096	0.174422974	1.158725907	0.323870453	0.458637805	0.569210773
AGXT	0.341756744	-0.864371647	-0.959688784	0.216458545	-0.598894092	-1.099469158	-0.089668035	-0.697296456	0.610919953	-0.642481545	-0.842341086	-0.635388466	0.277401267	-0.011325344	1.418835673	0.063458543					1.833836547	-0.714063853	0.253771695	1.561800465	-1.147481248	0.70676072	0.360824769	-0.262781241	0.210508595	-0.207899892
AGXT2				0.923145486	1.135595189	0.964427837																		-0.159032067	-0.673045601	-0.938408856	-1.252681989
AGXT2L1							0.789630123	0.978803197	3.289625056	0.266736344	-0.040791166	-0.280410393	-0.910017188	-0.869272218	0.037788419	0.171664748												0.296810012	0.049429839	-0.370631398
AGXT2L2																	1.483201199	0.044567379	0.351108566	-0.353135814											-2.358897549	0.465769738	-0.235122564	-0.050531416	-1.344196237	0.180668792	0.832247257	0.607045523	-0.081695685	0.458970811
AHCTF1	-1.017251868	0.041520484	-0.824747804	-1.077082921	0.124450704	-0.92606181	-0.422641929	0.133067942	-1.046136192	-0.755457182	-0.421420589	-0.054407806	-0.635155155	-0.950260972	-1.367348711	-0.105093431	0.150862566	0.917921267	0.215930503	-0.877547917	2.102446347	1.043673994	-0.547315476	0.409180994	1.878307822	0.102023867	-0.510818656	0.344359827	-0.840951008	0.530003564	2.358684754	-0.49962793	0.47537799	-0.505955962	0.242729871	-0.789318186	-0.039394824	-1.139698519	-0.259822343	-0.250141269
AHCY	-1.321096549	-0.838441596	-0.427638189	-0.958940061	-0.149523007	-0.084004911	-0.552612744	-0.710597705	-0.965505953	-0.863978809	-0.634270615	-0.4864626	1.132156317	2.503620848	0.886698089	-0.254815941					0.367414792	0.557977589	1.69042044	0.514662466	-1.530870858	1.062797187	1.145879185	-0.49470108	-0.386631613	-0.473620264
AHCYL1	0.03291567	-0.61066999	-0.093877344	-1.444211767	0.208518766	-0.852649809	-0.525030838	-0.618781594	-0.911798857	-0.14248432	-0.837177915	-0.33986248	0.241526407	-0.652372319	-0.239727897	0.265545112	0.708201029	0.914786714	0.712531431	0.170631184	-0.835155489	-0.187318048	0.475056679	1.175991488	0.198098556	1.213421623	-0.499168857	1.420263588	-0.001588914	0.834301756	-1.522583181	1.067312563	-1.995748706	0.419332672	0.35655715	0.328129675	-0.225027138	0.843902668	-1.266890825	-0.511135235
AHCYL2	-0.407452366	-0.241326653	-0.081353744	-0.506560731	-0.688001311	1.842048265	1.566031906	0.844522517	-1.284184239	0.062476738	-0.081595441	-0.331096169	0.726653841	-0.211216952	0.406775859	-0.602778648	-0.905896321	-0.251457621	0.626667693	0.193116874	-0.241326653	-0.161340199	0.632371542	-0.671806402	-0.696129928	-0.223497362	0.943947469	-0.086544152	-0.104860401	-0.248465031	-1.360648876	-0.309290435	0.604617727	0.890954573	0.794681867	-0.325321561	-0.75108327	0.404358943	-0.285148042	0.674448449
AHDC1	-0.289573926	-1.124542818	-0.502051099				-0.820481285	-0.984117674	-1.128976117	1.054630779	-0.061315743	-0.391271085	1.558952764	1.110964617	0.292782673	0.274004726	-0.745794005	-0.464869619	0.307346649	-2.44278952	0.017521989	0.339557705	-0.138515935					-0.503938762	-0.037172669	0.786374403	-0.003085035	1.626239165	0.616847504	0.104611954	-0.200234753	0.988807028	1.216674124	-0.561675902	0.109545351	-0.551622942
AHI1							-0.800586149	-0.166891176	-1.129754285	-0.737811819	0.099506208	-0.575334817	0.709116343	0.856733314	0.98369053	0.89983908	-0.771817683	-0.453268665	-0.18733092	1.187752383								0.774857258	0.39472014	0.377289236	-1.447513904	0.998072727	-0.882610936	1.434968346	0.073625618	-0.801035194	0.398221517	0.447773271	0.736499185	-0.733335746
AHNAK	2.172867792	-1.339809804	-0.692855233	0.19988812	-0.450791941	2.075686184	0.65481365	-0.176497458	-0.241350351	-0.126956432	0.398145173	0.400386689	1.274428612	0.959597496	-0.028567668	0.491786579	-0.018731245	-0.099112441	0.741190789	-0.410789129	0.413496145	0.331130352	0.053704483	-0.480744341	0.185182707	-0.68186843	-0.847352299	-0.940598018	-0.041063144	-1.225518181	-2.79936856	0.013445399	0.710073338	0.352106432	-0.395881097	0.61261551	0.537278625	-0.77842416	0.659298699	0.87629784
AHNAK2	-0.28549255	-1.303569754	-0.084390879				-0.378259016	-0.368896418	0.579890826	-0.064809776	-0.283973696	-0.198259768	3.321285964	0.525429515	0.237166984	-0.328676805	-1.152588229	-0.911063058	-0.366294802	-0.220675391	0.186737265	0.809793332	1.77759512					-0.670345707	-0.801949553	-0.742345407	-1.106679327	0.36155218	2.412081545	1.062144818	0.54188682	-0.500366284	0.198958102	-1.070523384	0.465342788	0.28622422
AHR	-0.856973645	1.481658875	-0.774294718	0.305767171	-0.246383915	-0.945125993	0.682972535	0.470129691	2.753799939	0.800399032	0.727578213	1.366575046	0.432197303	0.323668526	0.381152484	-0.10330499	-0.019954056	0.06340408	0.051075132	1.227636065	-0.14042294	-0.526257935	-0.085303655	1.394446375	1.017785772	-1.39849455	-0.127994859	-0.754009349	-1.272067426	-1.04739998	-2.947035842	0.40990621	-0.300358578	0.584905006	-0.482221842	0.205254716	-0.170854953	1.129537386	0.66743218	-0.418725505
AHRR				-1.313318055	-0.087576495	0.383647139											0.247693671	0.115313931	-0.250575936	1.05741474				-0.201982422	1.896217277	0.018401261	-0.695388705				-3.082728985	0.372389761	0.028358119	0.369163131	-0.745079049	0.37692211	-0.246068698	0.904608043	0.312439718	0.540149443
AHSA1	-0.401257084	1.944636756	-1.6253075	-0.766055938	0.138702868	1.662207649	-0.536717298	-0.242433662	0.587866597	-0.617194864	-0.95862394	-0.373059562	1.040703049	-0.121116735	0.178572111	-0.211203562	0.005962258	0.47797668	0.434621673	0.054736641	0.871463329	-0.240646095	0.287423369	0.06560525	-1.435270849	0.672692496	-0.337881476	0.265656044	-0.435519762	1.164722582	2.067439974	0.619409172	-0.323363963	-0.847919895	-0.745877012	0.176408238	1.150838459	-1.878724843	0.092275732	-1.283783114
AHSA2																	1.278659757	-0.566129614	-0.351291105	0.964724498											0.819181376	-0.779492758	0.644394643	-0.74688263	0.201986457	-1.042653301	-0.919729791	1.677456477	-0.768906194	-0.411317815
AHSG	0.993456657	0.344151325	-0.471867539	0.154927707	-1.457317383	-0.883636667	-0.249047463	0.111551482	-0.75191204	-0.410208024	-1.049010723	-0.517386498	-0.017723024	-0.149091761	-1.072678675	1.025900059					0.879389504	-0.656129863	-1.937191735	1.195137768	1.243999543	-0.304723892	0.051612924	-0.048996149	0.805312186	0.065654554
AHSP				-0.597558031	-0.343713617	-0.602746623	1.01815061	1.879268979	0.171449747	-0.48520216	-1.208698872	-1.123504513	1.444122406	0.163585652	0.505673772	-1.14840748								-0.525166759	0.137939383	2.190734979	-0.259489331	-0.28728911	1.774414383	0.187177937
AICDA							-1.092773871	-0.658674081	-0.976435128	-1.462626893	-0.205473901	0.409211402	0.815528806	0.482140167	2.834961029	-1.34455175												0.24772628	0.556805331	-0.445096985
AIDA							0.842900857	0.656349692	2.093008089	1.401839597	-0.166333797	0.876136984	-0.76529884	-0.93398112	-0.440799879	-1.355686818												0.882927161	-0.471176984	0.489454302
AIF1	0.207316849	-0.25576247	-0.192491775	-0.895492176	0.675457732	-0.361534007	0.311455731	-0.006876742	0.886109574	-0.781032892	-0.468158395	0.04153617	0.456566594	-0.343110786	-0.196024606	-0.204292964	-0.300896687	-0.325896811	-0.364846786	-0.383105262	1.075655674	-0.859446473	-0.529837234	0.019825759	-1.146610614	1.812508356	-0.104155049	-0.102408165	0.170697049	0.447667711	2.958671566	-0.3248185	-0.536032982	-0.362605061	1.534717336	-0.395081119	-0.27763924	-0.355110782	-0.46351731	-0.403838362
AIFM1	-1.073218119	0.331721964	-0.461584721				-0.339243865	-0.254115126	-0.604008672	-1.042638107	-0.526815663	-1.261952825	-0.192072147	-1.020273778	-0.636473022	1.075480349	-0.243636082	0.269230689	0.172441547	0.438841574	0.368056621	0.452837488	1.476263669					-0.272872306	-1.173938366	-0.068707618	2.942307728	-0.557792935	-0.179950428	-0.345467871	0.569179145	-0.902116676	-0.716843925	0.376728039	-1.099491777	-0.723429028
AIFM2				1.478089632	-1.143289524	0.243165464											-0.626885761	0.135896227	-0.22075074	1.602716278				-0.940364068	0.314936049	0.879422472	-0.831960025				-1.916094706	0.901953596	-0.574413501	-0.141987173	-0.627527521	-0.628491412	0.405810844	1.161436224	0.199561559	0.328776087
AIG1				-1.807352862	0.556923244	-0.619144632											-0.347124571	-1.216212002	0.18868275	-1.067731441				0.013561851	1.09972243	-0.143588401	0.899878371				0.560463712	0.252411435	0.754013453	0.310639997	-0.011321679	-1.434057736	0.151454653	-1.274304198	1.032565077	2.100520549
AIM1	0.723916418	-0.952413559	1.287174693	2.068104857	-0.397596197	0.009133162	-0.754868728	-0.696752382	1.701246131	-0.089172406	-0.340750918	-0.093367971	1.789042215	1.866737864	2.070766639	0.445995225	0.213324861	0.013112575	0.306750623	-0.940997032	1.263668993	-0.704183639	-0.413678522	0.044569098	0.041742797	-0.853387825	-0.912565892	-0.729850729	-0.829145768	-0.800864552	2.095539376	-0.839810679	1.179789686	0.301683092	1.495141459	-0.950748794	-0.410270203	-1.015446931	-0.787238775	-0.660829258
AIM1L							0.03040296	0.021930055	-0.410409837	0.855529664	0.062029182	-0.185918855	0.106635712	-0.598395009	-0.463725099	0.19990886	-0.935538437	-0.207983846	0.268156303	-1.969194819								-0.42990012	0.972200777	0.337929245	0.256039944	1.492235998	-0.68608881	-0.848104173	-0.272740871	1.644754756	1.170988758	-0.235982459	-0.280272662	0.603730318
AIM2	-0.820305384	0.465647691	-0.843268832	2.053118848	0.020435054	-1.11932846	0.555666411	-0.743951621	1.293101188	-0.351112534	0.933737111	0.264236913	-1.024550969	0.675782623	2.784708248	-1.206694405					2.027162138	-0.739933317	0.867508027	-0.214250981	0.039449286	-0.089562921	-0.689860826	0.320356783	-0.129586733	-0.829608264
AIMP1				0.110648802	-0.370543362	0.883953663	-0.597028159	-0.721162558	1.60561932	0.331406907	-0.417916954	-0.073967798	0.123865547	-0.900243153	-0.534871368	-0.317702218	0.003185988	0.313428564	-0.186148799	-1.743449486				0.435292475	1.373924728	-1.34216682	-1.091109487	0.867514803	-0.959173979	-0.134193618	2.428909975	-0.254492665	-0.045906419	-0.319676756	0.238372116	-0.030923597	-0.007486194	-1.126456457	0.142938313	0.587705417
AIMP2							0.102123298	-0.394454957	0.181431895	-0.29829323	-0.293188689	-0.220330575	-1.053835901	-0.859682154	-0.25767984	-0.50505358	-0.614681796	0.145104958	-0.171207679	-1.415209908								1.378788168	-0.149878333	0.759201905	2.723714389	-0.637343193	-0.165969965	-0.320719733	0.87229323	0.929258329	-0.047717487	-0.787468298	-0.580395722	0.070342875
AIP	1.055947199	0.806899265	0.597554625	-0.957051784	-0.129892034	0.637488474	-0.315227524	-0.615772304	0.352136533	0.389504743	-0.212993726	0.080519563	1.270689179	1.955618147	1.395370369	0.803512768	0.060479798	-0.36753232	-0.42008136	-0.188738347	-0.828154564	-1.629439221	1.041509638	-0.08028885	-0.454772422	1.899895983	-0.915379367	-0.579922807	-0.761602098	-0.410067216	2.601396348	1.104367376	0.695840227	-0.715472053	0.171691498	-0.125552091	-0.02043856	-0.968778054	-1.362496398	-0.464686063
AIPL1	-0.413901496	0.549781412	0.597683778				-0.638505026	-1.009483197	-0.853911706	-0.058563965	-0.415734015	-1.23409529	1.812896634	0.893275808	0.237850355	-0.037391514					-0.670320047	0.231371562	-1.504384785					-0.880607406	1.748458738	-0.47925137
AIRE	-0.646119914	1.724487296	0.28591369				0.246295752	1.074688784	-0.768003111	-0.630357258	-0.660991854	-0.124256956	-0.918658176	-0.667286633	-0.595945795	-0.673581413					1.501609695	-0.868997515	-0.180103112					0.973552654	1.64499584	3.194350993
AJAP1	1.2202427	-0.921407753	-1.369660174	0.264848584	-0.563383395	1.417553474	-0.139892246	-0.744843876	-0.089074054	-0.437572118	-0.625887223	0.043745807	0.274485258	0.028195904	0.731724168	0.095432403	2.197440877	-0.19100454	0.526280125	-0.742576086	-0.597669894	-0.597669894	1.170436876	-1.528171409	-0.486938417	-0.112797518	1.008888681	-0.493950281	1.95934393	-0.18782914	-0.571963503	0.894366584	-0.796526587	-0.58207918	-0.81275732	1.788949492	-0.731250421	-0.79932521	0.080824356	-0.260378588
AK1	-0.235317169	0.783475822	-0.408203253	-0.076018858	1.20290873	-1.52136177	0.806682409	0.441483826	-0.408155209	0.776066974	1.441340685	0.05738097	-0.263866323	-0.713533588	-0.981962004	-0.358687407	0.138084907	-0.360739703	0.177376407	-0.215861637	1.419449629	-1.612231333	1.048979451	-0.496050594	0.559086345	1.065473982	-0.734037836	0.298762085	0.041427281	0.301512803	-2.890879083	0.573135743	1.624978327	0.863671816	-0.175385088	0.252335686	0.280114611	0.253595726	-0.340741559	-0.179686153
AK2	0.093108177	1.472384774	-0.803065127	1.07124932	-0.065819106	0.341142146	0.149454282	0.333697586	0.148265032	-0.275987876	-0.676217733	-0.022448069	-1.334855127	-0.133144073	0.642161367	0.084369324	0.386013377	0.073466886	0.122862321	-0.964630889	-0.575874896	0.017738259	-0.05616004	-1.435831686	1.185216985	-1.124520783	0.028563124	0.230491634	-0.368992389	0.195225663	2.378282149	-0.314703107	-0.464162808	-0.266163645	0.550859558	0.128115034	0.323253952	-1.499377148	-0.231141995	-0.222673686
AK3L1				1.302396731	0.989539731	-1.363470967																		-0.295343735	-0.738254049	0.695896323	-0.590764033
AK3L1	-1.0238853	0.65870162	-0.737845524																		1.404648489	-1.506226884	0.473617059
AK4							0.53137623	0.098901035	-0.570471773	-0.96053441	-0.84966651	-0.613072589	-0.421968625	-0.977784925	-0.447295233	-0.141897171	0.459990393	-0.679544836	0.394141289	-0.563149778								-0.392460581	-0.757185742	0.101467454	-1.824306185	0.744934501	-0.300517179	1.082555213	1.369495967	0.399568413	0.445075852	-2.051052764	0.518442528	0.004366585
AK5				-0.823540617	-0.453389778	-0.248585271	-0.209809488	-0.38057299	-0.184232576	-0.476486411	-0.521998269	-0.480623852	2.455831343	0.800478542	0.998699612	-0.722852256	0.65458916	0.317764483	0.604504847	-0.115831311				0.397222972	2.102287241	-0.523695397	-0.45029915	-0.849608423	-0.466330872	-0.680349446	-1.363848446	0.699584717	-0.961923524	-0.686825727	-1.444358113	0.294550822	0.110862389	-0.999115484	0.961346005	1.928700183
AKAP1	-0.301597952	-1.486917412	1.168198179	-0.557161522	-0.633831111	-1.628930031	-0.367399201	-0.1905423	-0.568675476	-0.102767372	0.026846195	0.177313562	0.975028512	0.318530927	0.65427889	0.166572267	-0.628268224	-1.005469315	-0.651603128	-0.841256518	1.914949439	0.172529833	-0.171212811	0.107090207	1.149147024	0.981658696	0.582026736	0.897303877	-0.669048912	0.072951043	2.915210368	0.096916932	0.239244466	-0.613750728	1.01402773	0.105874321	-0.256755295	0.08022369	-0.252243678	-0.202150621
AKAP10	-0.94123515	-0.902730076	1.869635275	0.080006313	-0.097827249	-0.361106645	-0.24369527	0.518649221	-1.304384302	-0.159939427	1.394585783	1.031544539	0.421322755	0.653980377	0.587589179	0.648380018	0.631309661	0.191473785	0.138177197	0.366721975	-0.389329085	-0.08128849	-0.851389976	0.353646644	1.926407889	-1.274890213	-0.626236738	-0.607811804	-0.678901701	-0.504414669	-0.420942854	0.562664579	-0.466839625	0.610975739	-0.123924632	-0.644796784	-0.788846524	0.547446459	-0.215325487	-0.388093489
AKAP11	-0.010745836	-0.241097476	-1.107993345				0.399970216	0.062594387	-0.630041224	-0.29067709	-0.204126471	0.288522181	0.519751256	-0.764564686	0.915699447	-0.042990913	0.647146765	1.009805643	0.853974769	-1.057168234	-0.281540894	1.538412907	-0.422213652					1.348144985	-0.592540497	-0.018557063	-2.126006746	-0.414763407	-0.315495051	-0.337699815	-0.746755859	-0.530500768	-0.297151985	0.823819451	1.470142766	1.020652471
AKAP12	-0.422186985	1.126443066	-1.461678389	-0.920126871	0.324281546	-1.229465817	-0.888133681	-1.129629719	-0.43844789	-0.32080642	0.127045997	0.021321455	2.317825538	-1.295244463	-0.850855085	2.019291211	-0.606889252	-0.760768073	-0.419782716	0.546816936	0.90487347	1.482368695	0.228379064	0.509569436	1.405538907	-0.850314465	0.760517264	0.213723824	-0.069124973	0.522749122	-2.309511621	0.218849357	-0.073835955	2.151272537	0.953718633	-0.24332911	-0.268857389	0.250201032	0.417720775	0.144394844
AKAP13	2.116967667	0.465052322	0.186639624				-0.168011262	-0.204764456	0.50021476	0.294580824	-0.17307605	-0.129308463	0.116125518	-0.503648192	-0.557058554	-0.020847731	-0.75692635	-1.66084166	-0.688901912	0.825888067	-1.288947678	-0.295942387	0.390808936					0.391837223	0.803911387	0.475679688	-1.422857547	0.789383037	0.215181147	0.574985311	0.514455038	-0.621692549	0.655282468	0.25384258	1.67571255	-0.353510179
AKAP17A							-0.615932067	-0.661689454	-0.53283557	-0.533231438	-0.546985925	-0.466382771	0.824804055	0.878688389	0.596520715	-0.040129971												-0.286539069	-1.017358901	-0.379559903
AKAP2	-0.805119512	1.170392429	-1.461782166				1.761796282	1.357076094	0.784422018	1.013560462	0.83063376	0.924130952	0.441933649	-0.375878202	-0.055022902	1.397125803					-0.435703612	0.754022733	0.593827427					-1.131886196	-1.440454412	-0.999699654
AKAP3	0.722312062	1.41657317	-0.384621733				-1.430019276	1.893232018	0.747283296	1.025585129	0.852055751	-0.686789676	1.398836998	-1.430019276	1.300612822	-1.194281253					-1.287646671	-0.156438012	-1.360471262					0.760379853	-0.91925356	-0.228410188
AKAP4	2.219251421	-0.483133066	-1.052056116	-0.700069017	-0.26863258	-0.621367297	-1.253371458	1.513536758	0.93570181	1.883686101	-1.102631906	-0.918394676	0.394714308	0.525355252	0.433236637	0.133432418					-0.239308902	1.000130599	-0.564407788	0.107282765	-0.753637034	2.111028266	0.125394898	-0.424303923	1.756394924	-0.580068127
AKAP5	-0.724867824	-0.573151302	-0.67429565				1.202577967	-0.066536991	0.033491774	-0.647954189	-0.55730312	-0.647954189	-0.647954189	-0.260342724	-0.275972218	3.543876253					-0.067429565	1.045158257	-0.016857391					0.149150034	-0.563554918	-0.250965027
AKAP6	1.840412157	-0.004659271	0.079207612	0.085616483	-0.337365985	-0.658439011	-0.623425329	0.434054551	1.237195661	-0.385011683	-0.575358062	0.524322965	-0.784931347	-0.427310878	-0.283109077	1.787471799					0.903898629	-1.192773449	-0.927194985	-0.499645932	2.206059816	-0.475503543	-0.320721827	0.114887896	-1.046417281	0.564134924
AKAP7				1.503401371	-1.702634815	0.460759085	0.228991979	-0.817122723	-0.474780132	-0.941040175	-0.553643658	-0.29507839	0.047354138	0.904115886	1.698451781	-0.261420182	0.101867021	-0.162661192	0.14074606	1.184180884				-0.611157302	0.340686789	-0.259060607	0.268005479	-0.668187958	-0.663262866	0.043456504	1.108634855	0.018038972	-0.7019124	-0.896078155	-0.559523642	0.03908322	-0.04300475	1.334806365	-1.311279347	-0.252897891
AKAP8	0.372295332	-0.076244299	-0.82269458	1.206935526	-0.98983556	0.766677202	-1.055489176	-0.456951152	0.225469722	-0.521040047	-0.250178078	-0.959321292	1.203621095	0.49495305	0.466808743	-0.585324404	-1.062655453	-0.281155526	-1.206212586	-0.648177872	-0.762442987	-1.308054628	-0.467879648	-1.092905653	0.904504932	0.171018416	-0.966394863	-0.358536214	-0.513384868	-0.090763937	2.333010959	0.834741289	0.258336364	-0.366746047	0.47972832	-0.034503638	0.626538977	-1.182897038	0.395669755	-0.145677504
AKAP8L	-0.162194948	0.335705824	1.320191441	-1.812685665	0.034802835	1.125649259	-0.070238602	-0.689464647	1.247248929	0.065908976	0.049371123	0.517489769	-0.145765225	0.75012512	0.471104362	0.527627293	-0.637513959	-0.572848855	-0.842012875	0.921551702	0.675183623	-0.818518693	-0.954309813	0.192077466	-0.156123735	1.08102555	-0.46474571	-0.39040936	-0.318042547	-1.262598628	0.019680154	1.208826319	0.208210135	0.625515163	-0.184789711	-0.557450842	0.397247935	-0.226561333	0.401162032	-0.761015866
AKAP9	0.062309747	-1.130552279	-0.759862087	0.716244418	0.921187091	-0.645753207	-0.416614516	0.172597443	0.278085215	0.539918944	-0.926932585	0.142090137	0.017537596	-0.858042359	-0.075215881	0.871996122	0.247706268	-0.190491906	0.599386878	-0.183562627	-0.298875567	1.996552156	-0.883425484	0.175970714	0.659728814	-1.934852077	0.107474246	-0.334065579	-0.368199929	-0.283166906	-0.878911868	0.655628216	0.550685068	0.714408977	0.195815415	-2.906178829	0.573461137	0.623363759	0.803013199	-0.804323688
AKD1																	0.599776993	0.030677904	-0.244967858	0.300571559											1.473258413	-0.740847418	1.36130803	0.630550766	0.725316729	-1.84539577	-1.527711692	0.586235575	-0.682607334	-0.666165895
AKIRIN1							-0.699156661	-0.234780657	-0.629817657	-0.289958879	-0.71624726	-0.481373593	-1.234336577	-1.144488854	-1.026807868	0.764286959												0.399036433	0.362413719	-0.510183461
akirin2	-0.576237285	1.129425079	-1.129425079	1.026505151	-0.032915231	-0.50231853															-0.576237285	1.256197282	-1.002652876	-0.924649629	1.650476312	-1.040502161	-0.176595913
AKNA																	-0.318380972	-0.329940829	-0.363562377	-0.081315751											2.809245891	-0.35716527	-0.592858982	-0.190252702	1.75371346	-0.317420917	-0.526419199	-0.364757548	-0.439504754	-0.681380051
AKR1A1	1.288096437	-0.535305645	0.80764446	1.017928297	-0.810702752	-1.75082641	-0.80931757	-0.516156938	-0.48058921	0.306270921	0.061181349	0.454490023	-0.84573504	-1.196678057	-1.3658979	0.35507033	-0.304619595	-0.447483948	0.86497741	-0.388246145	-0.823080668	-0.518766851	1.695777719	0.094752297	1.076672902	0.142902118	0.229273547	1.494937134	1.851464164	0.800577377	-1.219365391	0.628585572	-0.128863998	1.735364775	-0.646229855	1.142651117	-0.397531769	1.465746067	-1.477908475	-0.827075764
AKR1B1	-1.008686135	0.69493539	1.440990027	2.152237827	-0.025739891	-0.41393242	0.055280777	0.439391141	0.888866494	0.435848054	-0.095438391	0.222832367	2.11797551	1.899915614	1.698842669	0.237556598	-0.463515058	-0.310069582	-1.058013264	1.531276124	-1.117478026	-0.543037019	-0.50908602	-0.292643677	-0.631501773	0.031840864	-0.820260931	-1.111288891	-1.181687049	-1.028738275	-2.097025377	1.508036798	-0.141790495	0.585715766	-0.738925787	-0.029714315	0.28162672	-0.372205935	1.188125232	0.116479173
AKR1B10	-0.256238238	-1.641747759	-0.064819159				0.186713386	1.212957909	1.981382963	0.639715056	0.174409637	-0.031398528	-0.724323304	-0.29481061	0.117364983	2.819715682	-1.166520522	0.546538971	0.580257181	-0.12075604	-0.948992998	0.190406279	0.081023949					-0.996683567	-0.934046299	-0.330603335	-1.279116091	0.646705309	1.785183243	1.189615004	-0.22594523	-1.416686389	-0.648957619	-0.777679794	-0.210202313	1.09756429
AKR1B15				0.64123492	-0.18862672	-0.630161983																		-0.443422896	-1.007009626	1.958604802	-0.330618498
AKR1C1							-0.007971332	-0.105385958	1.238892317	1.681764715	0.472810259	1.004722933	0.415379016	0.286421076	0.610622742	1.81866659	0.672760247	0.508212213	-0.002965733	1.19872144								-0.880801273	-0.876967218	-0.945653048	-1.761373506	0.699630362	0.16498851	1.43139367	-1.001458441	-0.831024713	-0.99441434	1.19069146	-0.269478239	-1.00568293
AKR1C1	0.169201384	1.498223099	0.162023949																		-0.956758732	-0.309294282	1.441102679
AKR1C2							0.193844521	0.092753991	1.057126524	1.73199216	0.742713462	1.35781066	0.592600749	0.399342864	0.508058526	1.845756308	0.713094538	0.480827432	0.593588212	0.013194265								-0.99121608	-1.033062175	-0.995799278	-1.913029422	0.334596634	1.828222757	0.395538482	0.320648109	-0.838561315	-0.011152838	0.663156885	-1.112757752	-1.467365988
AKR1C3	-0.026645304	-1.307730717	0.322741627				0.331336188	0.143993425	2.42779921	0.945336425	0.015151748	0.600249662	1.164019055	1.097770058	0.521899994	1.032652778	1.51052021	0.916377885	1.207623188	0.449681212	-0.532141289	-0.706972417	2.285530775					-0.934098015	-1.105335568	-0.95264077	-0.39878016	0.058323317	0.365846056	-0.190344726	-0.307163945	-0.66556162	-0.5422966	1.042583653	-1.607475188	-1.839333281
AKR1C4	-0.743160536	0.92895067	-1.38628023				0.208650027	-0.054033692	1.288811223	2.06394351	0.05362357	1.433071954	-0.728685868	-0.285855663	0.037116123	1.701497394					1.829318242	-0.614536597	0.800326731					-0.707872131	-1.078930827	-0.643995489
AKR1D1	2.493846247	-0.383668653	0.511558204	-1.12158997	-0.769629458	-0.585793264	0.0286	0.133402684	1.137089931	-1.38623624	-0.89850067	0.222081879	0.9073302	-0.36239463	0.000383893	0.979885905					-0.255779102	-0.639447756	-0.447613429	-0.580126689	0.847604738	0.710717672	1.498816971	-1.269340938	-0.112480537	-0.640524831
AKR1E2																	1.507532082	0.199262669	0.566617494	0.413106894											-1.497941155	-1.401641552	-0.216548643	0.351156194	0.067945029	1.939458383	-0.709923793	-0.740090605	0.425653165	-0.904586163
AKR7A2	-0.345374458	-1.39541434	-0.157107743	-0.776332782	-0.676009733	1.237971248	-0.522208988	-0.775806931	-1.060980394	-0.280438472	-0.369433499	0.009694072	0.319430119	2.193725473	1.945639246	0.013261962	0.820876996	0.573116684	0.394303714	1.768272067	-0.217762709	0.901597134	1.034722971	-0.739574687	-0.774111027	1.48388185	0.244175131	0.080737813	-1.448180432	-0.963457021	1.182248814	0.280491903	0.055135082	-1.247022957	-1.331544794	0.56341435	-1.437982895	-0.00121932	-0.771138332	-0.848951312
AKR7A3	-0.877229305	-1.03173153	1.054048519	-0.992683467	-0.625776777	0.931202806	-0.359787038	-0.860040385	-1.099274167	-0.723620189	-0.814718663	-0.501318796	2.051664841	1.99268455	0.680108864	-0.477905677	-0.145739846	-0.261252943	0.745668958	1.930861525	0.914996515	-0.923579972	0.389688947	-0.66914619	-0.879372942	1.251009397	0.984767174	-0.124936137	0.550636649	-0.729806493	0.078984756	0.648740367	1.356487246	-0.67841389	-0.976857305	-0.303918703	-1.138232676	-0.116467936	-0.894858227	-0.245001325
AKT1	0.35019933	-1.07715389	0.605389899	-0.549135901	-0.34436835	-0.862118394	-0.434281	-0.691146681	-0.901043751	-0.618647414	-1.156934979	-0.544783914	1.659622545	1.746738599	1.655919625	0.390495601	-0.602615649	0.53533632	-0.122188617	1.088964599	0.302589149	-1.699895054	-0.240166912	0.479600408	-0.714002959	-0.033747617	2.023772813	-0.58960873	-0.766179524	-0.260438673	1.707433279	0.624849985	-2.18889602	-0.451945032	-0.723467867	0.023863072	0.875383006	-1.156360863	0.463947564	-0.074303776
AKT1S1																	-0.023720241	-0.340631511	-0.089765355	1.389050691											-2.881928583	0.858429448	0.428934947	-0.12277243	-0.158875853	0.543035389	0.496001855	-0.833105741	0.072854869	0.662492515
AKT2	-1.047412812	-0.806706515	0.912364412				-0.509479128	0.286295939	0.170510612	0.288875158	-0.827033437	0.097542944	-0.076552283	1.148961185	-0.687031961	-0.334344513	-0.098223681	0.304463506	-1.117724324	-1.147103862	-0.93459245	0.128439628	-0.224818141					0.186193828	0.151916593	-0.715951854	1.404884169	0.238679587	0.303182415	1.065266167	-0.215953031	-0.239536844	0.917697959	-0.717794934	-0.163805775	-0.534031352
AKT3	1.67503051	-0.274112377	-1.464802174	-0.572133672	0.242473188	-0.987977692	-0.047479429	-0.578507397	0.319726412	-0.509257986	-1.481481302	-0.18689067	-0.426238595	-0.6663606	0.068248626	0.045380175	0.742666571	0.350574295	1.23212213	0.234305795	0.692303657	0.117347282	-1.493346108	0.148970196	-0.98000404	1.894937659	0.253734361	0.846724678	0.01451195	0.528000105	-1.766929573	0.0993049	-0.193468687	0.29557229	-1.19890489	0.208548831	0.513565282	-1.426216086	0.405074013	0.50378513
AKTIP							-0.51719973	0.608516319	-0.893153154	-0.153396893	0.107483334	0.236851337	-0.630128705	-1.675079095	-1.330574247	-0.862419319	-0.904255074	-1.180670439	0.3151629	-1.38080969								1.789982115	0.736454841	0.390520512	-1.399057928	1.032527891	0.999077501	0.554568017	0.380472509	-0.789362434	1.37053086	0.147860529	-0.137781808	0.991737165
ALAD	0.019501857	-1.463389337	0.49204685	-1.494606231	-0.477413759	1.751809744	1.484032576	0.607345237	0.212200371	1.174983187	0.29465809	0.301634013	-0.794946821	-0.764495209	-0.536681069	-0.534112497					0.089258499	-0.619558992	-0.570054278	0.432445558	-0.46539301	0.256476338	-0.00331864	0.207277484	0.643312473	0.506668655
ALAS1	-0.719214818	1.785079423	0.957928949	1.736079662	-0.081036502	-1.117687733	0.902819668	1.596551255	0.541936083	1.140525633	0.560427638	2.047506612	-1.174796082	-0.776332883	-0.883106704	1.299195111	-1.345343576	-0.840557408	-0.71830868	0.481674157	0.00213734	-0.978901595	-0.898350604	-0.552404448	0.485839356	0.279413578	-0.750203913	0.087401715	-0.857755378	-0.113619389	-0.568177324	0.084299039	2.235037508	1.803371718	0.499296282	-0.371587638	-0.143491727	-0.008922768	-0.8153448	-0.291944784
ALAS2	-0.257982982	1.101289161	-1.319732038	-1.822547266	-0.29278634	1.096221535	-0.942116237	0.412545554	-0.987439494	-1.266093592	-0.770895044	-0.42509538	1.785672376	0.986640142	1.043713873	-1.378562415					0.587915991	-0.45049792	-1.36056854	-0.432499252	0.750726251	-0.093759286	0.794644359	-0.493919585	-1.771363975	-0.086010272
ALB	-0.669034879	-0.639174006	0.416354358				-0.245958268	-0.541944572	0.583453902	0.147605938	-1.416893097	0.661516224	0.606222079	-0.047549867	-0.024781689	-0.086581028					0.660668929	0.046096076	-0.738773058					0.297225388	-1.416893097	0.069543616
ALCAM	0.282366716	-0.284155906	-0.881420064				-0.102611774	-0.102876527	-0.294276324	-0.602530955	-0.509214622	-0.415694695	-0.996185265	-1.209083584	-0.940683435	1.178989551	0.280334787	0.110382968	0.45459426	-0.536587492	0.908908529	1.002597025	-1.152238372					-0.052345811	0.065085316	0.438863478	-3.007367221	-0.083866779	0.25298056	0.306677049	0.088212584	0.15313181	0.529514114	-0.565922651	0.524120086	1.493795925
ALDH16A1																	-1.074047532	1.546112361	0.040821623	1.768659636											1.680600477	-0.263632565	-0.372076169	-0.386226337	-0.741457069	0.105707319	0.088604073	-0.142638378	-1.233062605	-1.017364832
ALDH18A1				-0.412603011	0.815917711	-1.908874518	-0.553154661	-0.685563402	-1.326906408	-0.937506059	-0.594303612	-0.750821094	-0.740596968	-0.677863752	-0.970955359	0.334324708	0.640595635	0.042570769	0.89936595	-1.632092428				0.053295459	0.54425234	1.089986037	-0.181974019	0.693052679	0.864590791	0.73117226	1.132724184	0.612170077	-1.334851338	0.627237498	-0.814728804	1.756251594	-0.459526971	-0.521891792	-0.455794131	-0.492030242
ALDH1A1	-0.810113813	0.557039951	-0.876471521	-0.998198704	-0.525846568	-0.517634365	1.708678089	0.430019779	-0.677789171	0.159992558	0.424789696	0.676995895	-0.438561324	-0.728734048	-0.521467817	2.664039819	0.153896327	-0.06893963	0.389632723	1.347947998	-0.878552425	2.013441364	0.255540119	-0.313719603	-0.312900185	0.741316695	1.92698273	-0.59895052	-0.603405775	-0.656094014	0.789153478	0.04062641	-0.936559	-1.00522104	-0.546887194	-1.667675036	-0.124862575	2.059415242	-0.94364407	0.513116365
ALDH1A2	0.804564846	0.148595895	-1.1124917	0.588409668	1.595773888	0.113039453	-0.06662664	-0.914025665	0.129056848	-0.074019477	0.16983551	1.073914073	0.931389565	-0.430083075	0.619667211	0.267726458	-0.555623443	-0.364422532	-0.740874722	-0.444842632	1.506299072	0.829989999	-1.158256976	-1.350198767	-0.459970506	-0.929559518	0.442505783	0.607026152	0.306166962	-0.146262725	2.977924168	-0.285955318	-0.451592826	0.614695221	1.209100439	-0.362687981	-0.236866307	-0.550177195	-0.425113629	-0.383563244
ALDH1A3	-0.149159975	-0.325467066	-0.638703013	-0.718820724	-0.27768159	-0.609022569	1.311756305	0.491565758	0.630779109	2.038488939	0.242993667	1.216513605	-0.342416322	1.437015871	1.737184518	-0.492662899	-0.480946688	0.302554536	0.302720434	0.736285481	-0.66018205	-0.134840617	-0.347841062	0.370145185	-0.586807843	-0.291766693	2.113954234	-0.901216766	-0.923932232	-0.835666424	-0.788412735	0.615613747	-2.493790704	-0.133064498	-1.319139265	0.28460585	0.445488328	0.387028699	1.485666821	0.655389995
ALDH1B1	-0.630778491	0.261905972	1.446317382	-0.326399789	-0.81738844	-1.080315104	-0.50610398	-0.482824212	-0.6695337	-0.700037254	-0.80827677	-0.790452812	-1.118420805	-0.551348753	-0.601822547	-0.936599906	0.309996924	0.640493952	1.585421524	-1.468620412	0.833690791	-1.255074161	0.483618452	1.919261968	0.376700123	0.303339884	-0.375198642	1.034822901	1.854025066	1.187474073	-0.958054708	0.736194095	0.514732881	-0.050239394	-0.930888535	1.010008335	-0.244732367	-1.691665083	-0.480593138	1.027945926
ALDH1L1	-0.743772344	-0.529621174	-0.536529276	2.045469359	-0.347577376	0.227854049	0.025441292	0.260056609	0.839473942	0.464767287	1.158284107	0.62868466	-1.330135155	-0.17619161	0.59476205	-1.359386412	-0.770962712	-0.690455738	-0.732238896	-0.666296153	0.354615916	-0.135859345	-0.881934389	0.180930818	-0.792698704	-0.413112954	-0.900865191	1.034220563	0.739581219	0.687850992	-0.918638999	1.427279076	0.024745229	1.138615687	-1.149100916	1.03030503	0.653565427	0.108523558	0.692827678	-0.14816827
ALDH1L2																	0.003307277	-0.423957269	0.376396955	-1.052618293											-1.940622305	0.534102103	-0.070417893	1.755310865	-1.451521425	0.542627486	0.68858171	-0.308950203	0.477539577	0.870221414
ALDH2	-0.635727644	0.909264174	-0.552812938	-1.244547821	-0.711508094	0.416491916	1.249619232	0.814925323	-0.919504758	1.951240996	1.433750449	2.046057246	-0.717991331	-0.692981292	-0.70014683	0.641057006	0.555037188	0.140268802	0.217912331	1.53360318	-1.100223639	0.864551009	-0.497681171	-0.719649292	-0.256945049	1.362838852	1.153319487	-0.372057638	-0.676107605	-0.715772326	-2.385553748	0.408196921	-0.26870529	0.277851076	-1.082764859	0.194812416	-0.214676725	1.589357157	-0.389059198	-0.57627925
ALDH3A1	0.46660373	0.746062438	-0.477513529	-1.335294077	-0.556002392	0.091846747	1.357367733	0.915509609	0.283587514	-0.540023032	-1.862348445	-0.025063381	-0.830804665	-1.093970165	-0.837302578	0.067531888					1.085944652	-1.512266045	-0.001678431	-0.710188239	0.189274793	1.737754238	0.582608931	0.701078461	1.961673695	0.735192508
ALDH3A2	-0.17757744	0.292034937	-0.450255595	-0.705651176	0.174608592	0.799412081	-0.206158543	-0.509499364	2.387553003	0.076563771	-0.451329823	-0.338104023	1.801752909	1.070172582	1.270625058	0.113551101	-0.194827882	-0.163859001	-0.593833385	1.049710158	2.117463697	-0.313916518	0.405650835	0.285603934	1.566835597	-1.213782677	-0.907026351	-0.547716242	-0.935789574	-0.51175898	-2.462413319	0.01555484	1.819133436	0.693978228	0.336325545	0.153612877	-0.194038164	0.340762961	-0.356801009	-0.443305285
ALDH3B1	-1.155906827	-0.608019278	-0.071860209	-0.030476789	-0.719658558	-1.010358167	0.718554638	0.247299122	1.362808556	1.029285287	0.06067671	0.782514391	1.179477813	0.013996198	-0.279075977	-0.307670579	0.167280184	-0.196635288	0.585083032	0.034391699	0.35539155	1.295345418	1.44949115	-0.320376048	2.064249759	0.227892585	-0.211272782	-0.226745912	-0.903353993	-0.317260571	-2.100620547	0.419585265	0.615701585	0.40682452	-1.07329338	0.915897571	0.383171981	-0.648442193	0.364607415	0.126448157
ALDH3B2	1.128757455	-1.314728948	0.949747462				0.812892265	0.945391761	0.474713277	-0.895009734	1.675661806	-0.39858985	0.58894419	-0.610521158	-0.801665331	-0.11710498					0.126301495	-0.312272988	-0.339124487					-1.245494533	-0.007619332	-0.524661993
ALDH4A1	0.313777194	-0.972514541	-0.492353509	-0.03915219	0.020375584	2.153764734	0.12949513	1.041814706	-0.515320671	-0.521354945	-0.627997433	-1.097837453	0.051834949	0.566778364	0.735156487	-0.782149154	-1.184801592	-0.587434841	0.514773718	-0.192907243	0.600684846	0.446905099	0.850649768	-0.528903428	-0.917212666	-0.321423416	-0.367448619	-0.297899655	-0.532815274	0.032684174	1.925416039	-0.802306386	1.608113575	-0.588627708	0.615078224	-0.532770442	-1.350973069	-0.476601993	0.081192711	0.971849006
ALDH5A1	-0.624717471	-0.47675807	-0.069869717				-0.927360077	-0.927360077	-0.848923002	1.498026179	1.417442831	0.17075898	0.094596129	-0.081065315	1.439336428	-0.225298762	-0.544542568	-0.508125383	-0.445815348	-0.460971476	-0.43976822	-0.43976822	2.593399501					-0.645563951	-0.753200199	-0.180143726	2.627589059	-0.196371861	-0.512038683	0.194926483	1.951342845	-0.538003833	-0.460840431	-0.528988783	-0.157654595	-0.420505426
ALDH6A1	0.17672159	-1.399540106	-0.358780409	-0.48457552	-0.218104936	1.136100424	0.664857293	0.75975405	0.598725096	0.190693049	-0.670869613	0.072765372	-0.03784308	-0.981399829	-0.445627181	2.133954733	2.104285733	1.068814395	1.398973443	-0.374250339	-0.010081433	1.535935964	1.365144629	0.14415364	1.461738596	-0.711406605	-1.327905598	0.138014018	-0.151542923	-0.297781615	0.897377823	-0.485618757	-0.381091832	-0.734492206	-0.786029924	-0.545978625	-0.747680915	0.367123154	-1.229706108	-0.551725843
ALDH7A1	0.434713187	0.144271625	-0.732747992	0.411426759	-0.988587882	1.755259788	0.061697016	0.246903534	0.165419015	-0.95590842	-0.906602047	-0.301881312	1.189478386	0.11892934	0.15985558	0.83727099	0.973884946	0.603390025	0.881838758	0.093921447	-0.214509127	0.075932434	1.938175389	-0.536853033	0.731227861	-0.624035486	-0.748438007	-0.032420474	-0.30068157	-0.307513526	-2.82120446	-0.179963246	0.886493759	-0.24659586	-1.186812608	0.508297664	-0.233714783	0.401912158	-0.009189766	0.327741966
ALDH8A1				0.954821002	-0.094733626	-1.310095697	-0.576629072	0.855643139	-0.156416977	2.222812069	-0.286623542	-0.718672597	-1.239498856	-0.606221473	0.968094264	2.163627267								0.183240643	-0.953676993	-0.304974945	1.525419615	-0.600302993	0.364409282	-0.24519418
ALDH9A1	-0.764287155	-1.418814216	-0.474975193	0.921886114	0.098135696	0.754431127	0.789893529	0.361456042	1.868591549	0.176541681	-0.079593458	0.886523802	1.243925983	-0.638602369	-1.162371834	0.444176007	0.234433729	-1.267122485	-0.312595348	1.093042878	-0.921593658	1.891222636	0.423761965	-0.417243458	1.135132106	-1.283779019	-1.208562568	-0.107970486	-0.53807721	-0.205342642	0.307548186	-1.200399152	-0.39358367	-1.20658576	-0.47569683	0.64745372	0.620457613	-1.087710855	1.341478647	1.699279327
ALDOA	1.364798137	0.949587727	0.569337768	0.134228237	0.788166278	-1.443623771	-0.50709058	-0.110485085	-1.017366349	-1.199211082	-0.742590026	-1.177053264	-0.948592182	1.838680676	0.416886306	0.305982789					-1.056279239	-1.192862769	-0.042778365	-0.593168409	-0.704650808	1.531568009	0.287480464	-0.39311305	0.626492974	0.308758115
ALDOAP2							-0.354347033	-0.714585411	-0.525369294	0.515319353	-0.769166984	1.461399941	-0.769166984	0.551707068	0.329742007	-0.012302513												0.155080976	1.006553505	-0.769166984
ALDOB	-1.226721414	0.573358922	-0.353955191				-0.520823844	0.025932754	0.026914436	-0.09201993	0.072006467	-0.097396707	0.339635071	-0.704208678	0.146701336	-0.655579294					1.064289923	-0.015758279	0.486082299					0.326111833	0.159280556	0.613800989
ALDOC	0.218993009	-0.641844749	0.103215779	0.413101997	0.358566552	-1.81049367	-0.599220622	-1.007168826	-0.681661263	-0.684320639	-0.120001154	-0.573690617	0.085834511	-0.490718101	-0.702404392	-0.049261766	1.360863238	0.612829826	0.659880933	0.431933828	0.048732377	-1.307904344	2.02239363	-0.701163579	0.353420097	1.343310095	0.043258507	-0.114682403	0.645367119	-0.312008067	-2.365049908	0.750106215	-0.121708562	-1.404923568	-0.675086991	-0.229520268	0.603772653	-0.623861996	0.848811254	0.151953346
ALG1				-1.153674209	-0.345903061	0.221083904																		-0.630795166	-0.645821308	1.736481902	0.818627937
ALG12							1.725842855	1.041673029	0.862887909	-0.011329091	-0.896808146	-0.008513577	0.841771557	-1.115010457	-0.661712753	1.556912034	-0.544169177	-1.174741971	-1.990879669	1.605481675								-0.487150904	-1.005205423	-0.767294516	-0.433397824	1.631618222	-0.207827068	0.419724689	-0.812766822	0.411210858	0.404711051	0.835574997	0.00259273	-0.14713169
ALG13	-0.812069024	-1.048593982	1.127435635	0.606428641	0.323495405	-0.524035648	-0.300527093	0.022530147	-0.014607231	0.749847966	-0.559084279	0.452643596	-1.2165031	-0.872386707	-0.418269322	-0.144303929	0.369126845	-0.188442365	0.08959112	0.874007679	-0.977636495	0.039420826	0.063073322	-0.684726918	-0.862814265	1.640027387	-0.498374603	2.015561121	0.140366645	0.384933411	1.151177804	-0.562770162	-0.457753663	-0.134179494	0.087671722	-1.43791489	-0.347400842	1.10394948	-0.202132957	-0.344930277
ALG14																	0.335875719	1.965711285	0.51738281	-1.321921751											1.06985115	0.346177472	-0.571267289	0.736417718	-0.665552865	-0.231603749	-1.34968743	-0.788977687	-1.004382454	0.961977071
ALG2																	-0.488389009	-0.197525587	-0.035242516	0.226623947											-2.688083069	1.098504404	-0.611606367	1.026209176	-0.975527404	0.939980685	0.421032389	0.482943394	0.749541908	0.051538048
ALG3	-0.160628438	0.780145494	0.942167671	-0.079504127	0.764088299	-1.567135444	0.539623781	-0.247044605	0.205766187	-0.346939003	-1.120463389	-0.749145396	-1.337996585	0.220881786	0.103242989	-1.484552182	-1.465097057	-1.056620901	-0.132997925	0.356237454	0.019163913	-1.733811513	-1.180845502	-0.783376608	-0.237791086	1.437471572	0.466247393	1.815906157	0.464045782	1.576685361	0.658328315	1.380481285	-1.756172702	0.989070152	-0.66212779	1.14670759	1.084782673	0.143980527	-0.390171819	-0.296399802
ALG5							1.144536238	0.204184773	0.396802686	1.272656665	0.485568715	1.468991382	-1.671052267	-1.139549265	0.109078313	-0.022321648	-1.911436002	-1.793960402	-0.870948707	0.667391425								1.601265884	-0.902985609	0.710544688	0.07829984	1.261052563	-0.16350569	1.015439071	-0.444152425	0.446910477	0.007090968	1.33873497	0.263747547	0.105336364
ALG6				-1.335106034	-0.414214193	0.901933112	0.653815439	-0.742394543	1.501125396	1.258258917	1.65141945	2.384375236	-0.190227257	-0.682494739	-0.234879838	-0.427648299	0.101206645	0.46074157	0.60155679	-1.074608734				0.905274546	1.19579894	-0.9407805	-0.312905871	0.080955493	-0.956944751	-0.360124883	2.700151387	-0.510236592	-0.055315526	-0.821937466	0.851690398	-0.185814248	-0.570128672	0.22026102	-1.318423072	-0.399143501
ALG8	-0.422343445	0.420496847	-0.287014159	1.098140043	0.528347153	-1.698297223	0.30476702	-0.277547711	0.516720658	-0.868340587	-0.465851785	0.199905747	-1.474304882	-0.891990151	-1.033441315	-0.522967712	0.145591579	1.041741945	0.335636107	0.572822374	-1.224822372	0.475103401	0.135593086	-0.014335012	0.607923135	-1.01082973	0.489051634	1.884825612	-0.288703165	1.159274843	2.45117437	-0.540250348	-0.742467296	-1.135924906	-0.048674598	-0.534586304	-0.990524307	0.368142798	-1.321747787	0.399066371
ALG9																	-0.845965191	-0.749399611	-0.607666759	1.186298522											0.707531645	-0.92389966	-0.713671896	-0.096194685	1.705861645	-0.765752209	-1.132065911	1.66337589	0.713173679	-0.141625458
ALG9							-0.627906884	-0.798172113	-0.994881806	-0.943384693	-0.462744972	-0.472951607	-0.980963667	-1.407322648	-1.527946516	0.634004354												1.571622961	0.709626241	1.528476731
ALK	-0.53570406	0.147634977	-0.57366734				-0.589594724	0.383379122	0.216570407	0.161428188	-0.457148926	-0.204574902	0.232625378	1.704587809	2.302383084	-1.218947691					2.387468488	-0.53570406	-0.4597775					-0.544246935	-0.300689953	-0.232330398
ALKBH1	-2.029666459	-0.005840767	-0.400092525	-0.521737415	-0.655505926	0.32752255	0.008334192	0.230408967	0.465692651	0.528434966	-0.115499325	0.868564362	-1.17716535	-0.98976396	-0.858500431	0.04218202	-0.797885093	0.446115613	-0.855001892	-0.167850204	0.265754889	0.090531885	1.343376361	-0.912885834	1.176157037	0.532162856	0.054286733	0.15775997	-1.108644137	-0.935277212	2.699723363	-0.302925866	0.471690893	0.056997474	0.869281092	-1.017840455	0.336137932	-1.348290572	-0.179066734	-0.211085553
ALKBH2																	0.500194138	0.166835657	0.687840428	-1.457519235											1.844300364	-0.886601305	0.622497736	-0.529381164	0.559596585	0.895623142	0.032978786	0.095829596	-1.950811254	-0.581383476
ALKBH4							-0.269362541	-0.137116281	-0.197067919	0.511772036	0.774501273	0.199670861	-1.674699467	-0.519748794	-1.403153813	0.733945753	-0.333737713	-0.11585688	-0.691115123	-0.613366944								-0.186488218	0.513535319	-0.04013569	3.133175451	0.180946429	0.630603931	-1.195230602	-0.196932232	-0.214204168	0.052752451	-0.485417611	-0.001656596	-0.149960393
Alkbh5				-1.320806436	0.470317251	-1.044803807																		0.711494735	-0.482032558	1.471891444	0.19393937
ALKBH6																	-0.558658887	0.52980995	-0.339248836	0.733174276											0.075858122	1.682106243	-0.057839324	-1.706080528	0.030259828	-1.202975973	1.560392313	-1.179770606	-0.347779474	0.780752897
ALKBH7																	0.095286848	-1.110510673	-0.517684736	-0.850963219											2.390503716	0.925387064	-0.653066706	0.476289163	-1.166429578	0.815233701	-0.431736087	-0.370840337	0.663060933	-0.264530089
ALKBH8																	-0.637389421	-0.528664563	0.104808721	-1.31396442											2.362090534	-0.052351028	0.566776381	-0.429347172	-0.743124658	0.458133552	0.117225401	0.351186228	0.26546204	-0.520841594
ALLC							-0.097788234	-0.961213895	0.721299352	1.1506786	-0.312477858	-1.48627004	0.025891658	0.632623203	0.331591013	1.316362983												0.492608231	-1.014886301	1.019997959
ALMS1	1.158506345	0.05069628	-0.522587947	-0.388973221	-0.386836853	-0.381901031	-0.486025399	-1.365351741	-0.501751162	0.409838845	-1.198279914	0.073171666	-0.389754211	-0.217069616	0.497114542	0.615461048	0.434947115	0.154233434	0.257765185	-0.74258724	-1.202930445	0.785092294	-1.502173053	-0.361484242	-0.360262108	-0.388158481	2.267615936	0.88235701	-1.005871422	0.540978815	2.356038751	-0.392589704	-0.097468263	-0.168672329	0.283981369	0.223447076	-0.584636417	-0.934849519	-0.593410569	-0.196198888
ALOX12	-0.615505035	1.023900944	-0.712821372				-0.143729292	0.025115326	0.681346472	0.416765214	-1.217720319	-0.427457878	-1.732957506	0.112148635	-0.415273215	-0.975767722					0.821782399	-1.648555378	-0.166352712					-0.201171276	-1.14461234	0.143480626
ALOX12B	-1.514211102	1.504735438	-0.01326593	0.569229735	1.534204561	-0.072638403	0.728065649	0.237620116	1.26233823	-1.104322344	0.99520194	-0.670225872	-0.357175531	0.39831929	0.982679926	-1.029190262					0.924824803	1.044218169	-0.132659296	-1.631826114	-0.763216744	0.233228011	0.131018954	-1.586419868	1.765305777	-1.586419868
ALOX12P2	0.220047605	-0.093594909	-0.478927139	1.057678735	0.586244285	0.33103797	1.164817805	-0.054378839	-0.301247228	-0.779838705	-0.016515589	-1.281148133	0.905833177	0.20763485	1.475296454	-0.084669439	-0.063731331	-2.195796139	0.790789464	1.029460692	0.121474243	-0.747763579	-0.416198637	-0.326327192	0.958322537	-1.25315419	-1.353802145	-0.434525867	2.081108451	-0.166454058	1.155047881	0.391730615	-1.506455839	-0.130206408	-0.795721262	0.098531763	-0.131387261	1.42810277	-0.116522406	0.04615746
ALOX15	1.592379147	0.298670913	-0.707546602				-0.132808603	0.216608108	1.258505209	-0.768111713	-0.768111713	-0.183632851	0.280138419	-0.444107127	-0.698228371	-0.768111713					-0.67879753	-0.772232013	0.348981789					-0.768111713	0.17213689	-0.768111713
ALOX15B	0.731671787	-0.083619633	-0.271763806	0.347657218	-0.629999548	1.131507692	0.412487981	1.671493349	0.970229176	0.129075518	-0.630324545	-0.216106329	-1.422426046	-0.695727421	1.636975164	0.307116681					-0.146334357	0.355383439	0.606242337	1.377363552	-0.164587851	-1.30656569	-0.755375372	0.045505176	-0.632141292	-0.270608726
ALOX5	-0.477675481	1.711233042	-0.650898458	0.796208539	-1.136151772	0.707106272	-0.532427683	0.4121098	0.558484186	-0.403110839	-0.025382063	-0.275224408	-0.594032017	0.199721714	-0.215860543	0.004225445					-0.288704961	1.601000238	-1.060334584	-0.834818363	0.107413996	-1.003489378	1.363730705	0.430009537	1.023034045	0.140697139
ALOX5AP	-0.852620109	0.099232968	0.510527508	2.110168054	-0.629204546	-0.559594492	-0.186941914	0.021154529	-0.017098494	-0.63679746	0.249142544	-0.900488296	-0.274668846	-0.056881637	1.706327686	-1.031568654	-0.304580682	0.161649601	0.165753849	-0.024593399	-1.017137925	-0.770361201	-0.641097203	0.032144663	-0.911398932	-0.073869816	0.031755067	1.251371736	-0.734725198	1.293705081	2.352011028	-0.997014227	-1.27248888	-1.178703758	1.321048518	-0.4056146	0.095103615	0.65679339	0.350240802	-0.919605258
ALOXE3				1.073029736	-0.556159578	0.752589245	0.125700982	0.023205568	0.943171639	-0.671637456	0.06833216	0.239792639	-0.716666254	-1.118608265	0.183115738	1.153130933								-1.060001137	-1.092737968	1.236980327	-0.353700626	-0.692614209	0.502885448	-0.460070999
ALPI	-0.545598112	1.830393667	-0.585197975	0.458085555	1.365200442	-0.660929244	-0.532593744	-0.532593744	-0.006302236	0.146824145	1.097751833	0.373296774	-0.532593744	1.873878388	-0.532593744	-0.257223615					-0.367398729	-1.396995166	-0.585197975	1.148937394	-0.961399328	-0.266227396	-1.083667422	0.158405131	-0.472115258	0.3990323
ALPK1				2.012552149	-0.609841282	-1.116900303	-0.387778231	-0.236143935	2.584148293	1.294464267	-0.197046591	-0.162704329	-0.25410758	0.947871592	-0.502428552	1.101090915	1.447329228	1.533468884	0.591987624	0.445075374				0.227721453	-0.023942131	-0.525848104	0.036258218	0.985912251	-0.330717242	0.220872321	-1.316724374	-0.327377128	1.376326952	-0.452842101	-1.437377255	-0.203409958	-1.112481292	0.449759994	-0.605968644	-0.387767304
ALPK2																	-0.710075106	-0.6271062	0.826054059	-0.410058392											-0.900167578	0.017489562	-0.537790362	1.222976162	-1.351755486	0.820232853	0.243847475	-1.435192765	1.415056829	1.42648895
ALPK3	-0.029448407	-1.133763668	1.22947099	-1.007141095	2.046244943	-0.278329542	0.012518314	-1.005781796	2.055161859	-0.371232766	-0.767070494	-1.005781796	-1.005781796	-0.029784954	0.417421029	-1.005781796					-1.412051113	0.005889681	0.120738469	-0.371419636	0.03441424	0.284177125	-0.707946035	1.402482856	0.897865294	-1.005781796
ALPL	0.911464708	-0.381068951	-0.439820481	-0.290273804	-0.417010479	-0.752300523	-1.403269124	-0.044271009	1.375853591	-0.701025328	-1.199988025	-0.826121389	1.2251697	-0.347060338	-0.298727769	-0.260346023					-0.5499796	-0.579355365	-0.49122807	2.189048751	-0.525246563	-0.310934633	0.106717252	0.847038425	2.780341183	0.50586735
ALPP							-0.360748036	-0.360748036	-0.360748036	-0.360748036	-0.360748036	-0.360748036	-0.360748036	-0.360748036	-0.360748036	-0.360748036												-0.360748036	2.588897668	-0.360748036
ALPP							-0.977024402	0.274072884	-0.60507656	-1.083295214	1.496187222	-0.573678366	0.764367767	-1.404522896	-0.259696422	-0.827279167												1.179790032	2.215930449	-0.02300234
ALPPL2	0.802475224	0.148508303	0.267845332				-0.283339077	0.729828587	0.062537725	0.535064461	0.772601146	-0.110125447	-0.138296188	-0.085826361	0.526760533	0.399354144					0.048265199	-0.653436534	-1.488795739					-0.470699444	0.922761404	0.658227336
ALS2																	-0.108715002	0.926124525	-0.250989864	0.046116682											-1.315861078	0.093808376	1.117417845	-0.13859064	-1.364610398	-0.00954394	0.177377492	0.179694999	-0.530305249	1.178076252
ALS2CL							-1.221161059	0.430936042	0.489478546	0.880837485	-0.075203081	-1.320268446	1.176315789	1.256523628	-0.439826074	0.116097225	1.505469637	-0.261813934	1.13840038	-0.77332367								-0.55184047	1.352404264	-0.458725622	-1.666118717	0.194776232	-0.361125145	0.087820539	-1.319233575	-0.392507756	1.889638394	0.16064429	0.290801657	-0.493428332
ALS2CR4																	0.772504947	1.229335662	1.173491804	-1.900716243											1.361550961	-1.060924685	0.226893044	-0.365145044	-0.536551597	0.600828617	-1.319395663	0.06899987	-0.520438547	0.269566875
ALS2CR8							2.15139035	0.359658912	-0.804966524	1.117699136	-0.288120916	0.969536728	-0.729162501	0.669766276	0.04610591	-1.869668475												0.63875554	-0.608565193	-0.456957148
ALX1	0.340313986	1.088618033	-0.54720942	-1.190362076	-0.32955915	1.40960111	-1.061684433	-0.540264698	1.208496876	-1.101793644	-0.454698382	-0.540264698	1.152343982	-0.01082312	2.534774768	-1.414645485					0.027070431	0.479533343	-2.043817515	0.987426908	0.430598747	-1.13964055	-0.16806499	-0.189977593	1.224540561	0.604184773
ALX3	-0.54179206	-0.226185035	-0.383988547				1.507885745	-1.143810187	-1.282175371	-0.413751781	-0.921697654	-1.123783647	0.620345912	0.674963748	1.486948908	-0.596721531					-0.810058031	1.257167983	-1.141445408					1.18017873	-0.125187548	-0.710508689
ALX4							0.664575474	1.443708543	0.294314016	-0.733310031	0.818026079	-0.46897899	-0.566989376	-1.413442709	-0.249198124	-1.301572269												-0.513529165	1.507068792	-0.491749079
AMACR	0.178671211	-1.051007121	-0.704174771	0.241755621	-1.415459966	-0.295440891	0.182770383	0.16216778	0.35773366	-0.334845999	0.218498649	-0.2813221	-1.011820931	0.374294374	-0.007200636	-1.213139606	-0.461146058	-0.270467971	0.240832363	-0.525716356	0.134528912	0.418300834	0.714684843	0.406657438	-0.409793746	1.83923513	-0.366953586	1.216339998	1.329052789	0.019480538	-0.783193985	-0.88361363	1.926814435	0.594348914	-0.017863573	0.835444195	0.063011309	-1.482761713	-0.982918653	1.747230723
AMACR							-0.998944992	-1.288327151	-0.817093419	0.510487628	-1.249111995	-0.05630034	-0.597553867	0.625567766	0.861520394	-0.019225738												0.665976457	-1.081129415	-0.69456064
AMBN							0.280396834	1.348645804	1.03491249	-1.614967236	-0.321141421	0.078155524	0.119640921	0.158533481	-0.958979398	-0.349662631												-0.663395945	2.751370786	-0.559682453
AMBP	-0.146317094	0.556004956	-0.146317094	1.203778385	-1.457380508	-0.756970542	-0.710871704	0.772290832	-0.474223727	-0.94476796	-0.245414996	-0.470784076	-0.051283448	0.538409477	0.698009275	0.982620576					-1.63875145	0.380424444	-0.409687863	-0.226525373	-2.277626466	0.481735772	0.755362267	0.183722132	0.585242978	0.379658828
AMBRA1				0.52252278	0.988528479	0.158113912	-0.136545235	0.639041521	0.355888014	0.328364745	-0.484465487	0.329785266	-0.711462201	0.855459773	1.480843039	0.014636669	0.429685328	-0.20829948	-0.755989764	0.071674633				1.155886298	-1.478105453	-0.288258306	-1.05868771	-0.424980607	-0.133139071	-0.547096978	2.812204764	-0.587707895	-0.470132208	-0.530930041	-0.301538541	0.181482492	0.041203217	-0.246177641	-0.511764496	0.076289632
AMD1	-0.815497203	-0.119237189	-0.397102424	1.069798494	-0.318289385	1.648583565	-1.114969514	-0.653022842	-0.830059889	-1.129585031	-0.976645445	-0.420733513	-0.005464524	0.281815244	-0.091692731	-0.302214458	-1.998005742	-0.206934359	-1.012139795	1.244215333	-0.630253713	-0.013840031	-0.687743072	-1.196449645	-0.23876834	-0.279457517	-0.685417172	1.251190726	-0.47952593	0.172762767	1.187824658	0.959147123	-1.06553699	0.572300623	1.38219854	0.03751962	0.19459637	-0.541475879	-0.187274482	-0.566435022
AMD1	-0.919489644	-0.009978676	0.483149353																		-0.107951132	-0.947248506	-0.847643176
AMDHD2				0.882861261	0.862419223	-1.089082011	0.506526835	0.178593048	-0.888346456	1.38871491	-0.528081169	1.102350195	-1.114666956	1.668151447	1.575775732	1.10696898	0.574072001	-0.012103274	0.17281211	-0.654290286				-0.635166658	-0.07713	1.227992889	-1.171894703	0.684350086	-1.671230637	-0.989959742	-0.983382347	0.673112459	1.091855249	-0.477541757	-1.033057032	0.072089237	1.201848386	0.414327717	-1.48444146	0.444698996
AMELX	-0.530145551	0.41836798	0.056023956				-0.170693971	-0.093851191	0.337322187	0.560735455	1.563960641	0.034220109	-0.768360039	-0.05827583	-0.991773308	-0.284535127					1.238182263	0.396727917	-0.854950888					-0.190616173	0.337322187	-0.005624295
AMELY	-0.508506269	0.853031689	0.12754066				-0.222078095	0.579930068	0.422526597	-0.118641528	0.668375828	-0.946134063	0.023771136	-0.80821864	-0.902660723	-0.620833555					0.912661089	-1.452638429	0.385934725					-0.132133254	1.918609115	0.464500856
AMFR	0.322708099	1.494281772	-1.116583667	-0.27026034	0.135478672	-1.74879448	-0.305636909	-0.587490251	0.175367097	-0.665730302	-0.988450793	-0.833383992	0.996496362	2.522571682	0.873129293	0.783589931	-0.867997235	-2.111475405	-0.190023094	1.953082651	-1.040443659	-0.437463918	0.188849052	0.209772086	0.593304123	1.507350941	-0.426851002	-0.262151825	-0.912678789	-0.433221632	-0.003562499	0.489670478	-0.751567941	-0.009753357	-0.135430948	0.934687962	0.127053794	-0.114347732	0.214154166	0.465509161
AMH	0.261861468	1.309307341	-0.523722937	-0.756743689	-0.0053924	-0.097696327	0.598474311	-0.226071642	1.836272511	-1.168130083	-0.796007206	-0.727458255	-0.26328393	-1.622511701	-0.472847866	0.645479306	-0.557315805	-0.244347356	-0.535486315	0.430389524	1.963961012	-0.654653671	-0.611010093	0.337586951	-0.56888455	-0.93512544	2.026255455	0.469210575	1.804935848	-0.137937277	2.077448269	0.144352022	-1.108866342	1.084008745	-0.677694369	0.738177423	1.20324047	-1.007984044	-0.15916489	-1.386757331
AMHR2	-0.032618708	-0.803235686	-0.803235686	1.06131279	1.475006321	-0.904480542	-0.79496499	-0.453543659	-0.862187843	-0.329712088	0.250527274	-0.862187843	0.701627997	-0.49069313	0.3708208	1.479997872	0.047861467	0.184940641	-0.439113866	-1.068801764	0.260949665	-1.316980339	-0.54636336	0.043267459	-0.627737169	-1.207595855	0.160226996	-0.2518751	-0.294331639	-0.862187843	-1.547118367	0.351542956	-1.144070124	0.196311745	-0.290194139	1.455583219	2.011463266	-0.573167701	1.060985062	-0.246222394
AMIGO1				-0.910761152	-0.038731487	-1.225029565											-1.509551482	-1.018910781	-1.142752704	1.037016609				-0.756870162	0.585233479	1.192251411	1.153907477				-1.11149189	-0.161863042	1.391775926	0.401641211	1.054305381	-0.43440929	1.098650295	-0.797682412	0.80432333	0.38894885
AMIGO2	-0.18364432	0.227539791	-1.215635815				-0.766315939	-0.808336102	-0.854313591	-0.783595258	-0.869568934	-0.795346404	-0.642611722	-0.766497191	-0.679315171	-0.557634931	-1.121822543	-0.290424145	0.807243852	-1.191605438	1.49334186	-1.401071787	-0.272331089					1.000615278	0.400370398	0.29180069	-1.207101906	0.70807355	0.228499097	-0.030079926	-0.386791423	0.617152656	0.699558032	-1.62667744	1.347358315	1.446617321
AMIGO3
AMMECR1	1.02193468	0.008213023	0.66290826				-0.725412542	-0.822197784	1.387175675	-0.918148671	-0.293216374	-0.229805353	-1.056651689	-0.308234774	-0.071277802	0.672967337	-0.889107654	-1.049114569	0.120461046	0.638504278	0.325001041	-1.734121077	-1.62852507					2.871494174	0.153998193	0.683813959	0.090608311	-0.048431571	-0.792047083	2.573346557	-0.050358071	0.074846735	-0.130227435	1.074638149	-0.931317542	-0.681801152
AMMECR1L				0.778638821	0.886663606	-1.716191731																		-0.466568614	0.570810597	0.720752893	-0.774105572
AMN							0.764567237	-1.170121538	-0.780176495	-0.648858241	-0.438348064	-0.436343205	2.210070457	0.126019698	1.73993106	-0.714016154	-0.668359151	-1.087707313	1.236677441	1.454547627								0.3986805	1.389080764	0.376627053	-1.79749775	0.304938004	-1.235468089	0.791932896	0.736368687	-0.848981309	0.554284314	-0.41116305	0.622008003	0.348419691
AMN1																	-0.666471856	0.407117834	-0.779190012	2.030131075											1.784715336	0.290083266	-0.059759702	-0.401098058	-0.485823649	-1.339361855	0.016333067	0.855383518	-0.60110601	-1.050952953
AMOT	1.472103384	-1.226706024	-0.905780186	-0.786425752	-0.978243687	1.803883522	-0.733130715	1.046985672	1.172046165	0.017232246	-0.868834655	-0.868834655	0.725021423	0.328553049	0.589317483	-0.868834655					-0.234868297	0.925013274	1.249729575	0.548734005	0.162184982	-0.905073741	0.154940671	-0.868834655	2.494494363	-0.565496436
AMOTL1				0.84474008	-0.562469626	-1.487632635											-0.322127174	-0.37741739	0.251253439	-0.615938297				0.05368958	1.491705589	-0.655357565	0.315324577				-2.793218853	0.620317668	0.423960275	0.925771681	-0.053958157	0.544541981	0.983016407	0.067932828	0.074511161	0.271354431
AMOTL2	-0.666796294	-0.11077248	-1.104482678	-0.396333303	0.842100525	-1.896810928	0.851265416	0.06041445	0.227917541	-0.877969651	-0.385037807	0.649120567	-0.953366419	-0.996362955	-0.371996204	0.894261952					-0.934271307	1.382224409	-0.695975386	0.540447997	-0.49932608	0.68845899	0.721462798	0.956413342	-1.644978936	-0.08691491
AMPD1	0.243565501	0.891661529	-1.166996443				-1.568518965	0.640558975	0.345541326	-1.188195008	-0.384893938	-0.15741045	0.626341257	1.067090516	2.177849738	-0.249825617					-0.232975697	-0.252037344	2.092545347					0.233576796	1.356776522	0.315328675
AMPD2	-0.279473851	1.004302808	1.04036395	0.117429705	1.809655932	-1.203582554	-0.847662975	-0.774315195	-0.920503158	-0.416205445	-0.663532129	-0.458336004	-0.904133152	0.368032064	0.179840442	1.539693055	0.657066803	-0.576211555	-0.232200324	1.080509198	-1.033151722	-0.420112306	-1.46408237	0.500393463	-0.880253187	-0.470535622	0.126892263	-0.223064751	-0.491076017	-0.698937027	-2.172009685	1.268610577	-1.252551096	0.881963034	-1.097307933	0.549380747	0.277435361	0.848787348	-0.044225934	-0.189246541
AMPD3	-0.277018386	2.182341458	-1.096805001	2.138580603	0.121358148	-0.138294278	1.865910796	0.288424192	0.002489341	0.973373382	-0.115042349	0.283494003	1.28699882	0.181299428	0.026051896	0.076821701	-0.291160398	-1.086654863	-1.098032277	1.204365618	-0.251664161	0.010329499	-0.167150077	-0.895026673	-0.603318585	-0.182609145	-0.440690071	-0.216414514	-0.547701423	-0.161050744	-1.575645079	1.198744012	-0.644441775	-0.019578695	0.615662733	-0.321311291	0.155332268	0.58340933	1.880181021	-0.600870604
AMPH	-1.021443983	-1.178002322	-0.683607565	-0.612563908	0.205999047	-0.849284904	-0.879359941	-0.952902588	0.774430342	0.287210303	-0.826960804	-0.459247568	0.588735157	0.933466317	0.947255563	1.071358781	0.345170767	0.470659844	1.253359828	1.402503363	0.066224483	1.730686832	-0.169986345	1.654880052	-1.295675206	0.304002122	0.592642798	0.258712527	0.075775192	-1.058620144	-1.620034969	0.276655765	-1.354504782	-1.127210705	-1.388643814	0.445475151	-0.361896157	0.390120163	0.409697288	0.858648257
AMT	0.430352898	-1.257809854	-0.453250683	0.608467109	1.891597031	-0.682887853	0.36486152	0.954677229	-0.623906637	1.36465427	-0.549490636	-0.340023375	-1.075914937	-0.804434342	-0.210484411	-0.938107529	1.071187847	0.292919631	-0.101934921	-0.480311717	0.467052088	-0.687560898	-0.597224429	-0.770580696	-0.480290428	0.264783709	-0.831088871	1.810461236	0.987751007	1.922085237	-2.381082168	-0.980328898	1.57940793	0.050430366	-0.298300857	0.602687075	-0.212997883	1.336450956	-0.237102899	-0.241024461
AMY1A	0.15430335	-0.848668425	1.986655631				0.47871068	-1.816791829	-1.053619547	0.062706966	1.762635812	-0.116862982	-0.236576281	-0.781271792	-0.526881032	0.22431992					-0.327894619	-0.385758375	-0.829380506					-1.06858371	0.406882701	0.272205239
AMY2B				1.403088829	-0.513123004	0.403034626																		-0.502202574	0.8714158	-1.609746529	-0.052467147
AMZ1																	0.580880682	-0.291464468	-0.570013743	0.756898744											-2.157126845	1.435799213	-1.030758771	1.479872882	-0.512017221	0.937342615	0.155726524	-0.300131674	-0.654749521	0.169741582
AMZ2				-0.290861505	0.600653552	0.585186251	0.978069856	0.703938272	-1.022171189	-0.37879528	-0.458678488	-0.108399242	0.285844504	-1.672730839	-1.402334801	-0.010413005	1.54518336	1.0715818	0.936548145	-0.305452726				-1.415508578	-0.120362439	0.279233178	0.361659542	0.655376178	-0.439138711	0.429231989	1.806078915	-0.599645079	-0.043467458	-1.546030915	-0.562352664	0.413576513	-0.640085555	-0.928768802	-0.750358499	-0.396807034
AMZ2P1																	1.192710648	-0.356268864	1.259055982	-1.63299149											1.828176008	-0.134102611	0.671252392	-0.435954263	0.536450481	-0.25578866	-1.19540375	-0.17163789	-1.16945228	-0.136045702
ANAPC1							0.55303843	-0.534367892	0.087495268	0.605145096	-1.304008972	0.121663573	-0.772691822	-0.880321985	-0.161079154	-1.246777061	-0.008467287	0.402983718	0.126940648	-0.809712285								-0.085054675	0.365966958	0.790508153	3.01842748	-0.668991728	-0.266049507	-0.620782893	0.672666817	0.117567187	-0.440856114	-0.881102779	-0.395762244	-0.246861013
ANAPC10	0.856058056	0.531857852	-0.688660565	1.51115557	-0.948613913	0.851771009	-0.095448466	0.802861709	1.089732512	-0.184635863	-0.615861526	1.344422296	-1.969303264	-0.196588814	-0.069703651	0.088443074	-0.313680127	0.264953077	-0.63200151	-1.106974521	-0.631448764	0.41743425	1.103975859	-1.323507758	-0.483637033	0.077482193	0.315349931	2.028498827	-1.185925301	0.710915939	2.961035691	0.034950751	0.571919153	0.067468223	0.46031598	-0.943842339	-0.04356145	-0.522921739	-0.851480104	0.053818914
ANAPC11				-0.255169505	-0.726543183	1.980188959											1.409150203	1.332509729	1.167159415	-0.680057046				-0.897159945	-0.550003136	0.597046953	-0.148360143				0.81413046	-0.856873258	0.578777824	-1.553879142	-0.313148321	0.293337319	-0.491774937	-1.08202728	-1.168926715	0.551621751
ANAPC13	-0.925374612	0.982002171	-0.431890788	-0.20130804	0.909944706	-0.063881775	0.846390002	0.311777078	0.050318027	1.027177264	0.395995917	0.358739787	-0.691521475	-0.54501876	-0.735105913	0.266262865	-0.738417924	1.201573374	0.888538058	0.347894437	-0.437595803	1.581979613	-0.961506375	-1.351083422	-0.745622307	1.64574038	-0.193789542	-0.262338465	-0.087900209	0.768501399	-1.709743751	0.1900466	1.082744104	0.015349836	-1.453462713	0.179405173	-1.562832937	0.645558803	-0.066530034	0.979876974
ANAPC16																	-0.143838733	-0.447056729	-0.283436448	0.427166076											2.40726907	-0.334818958	-0.022693699	0.186804452	0.295420617	-0.460109345	0.055895509	0.184424928	-0.684166952	-1.180859788
ANAPC2				-0.528105872	0.705351969	-0.626062263	-1.745582692	-0.180992975	-1.39953493	0.227456843	-0.069803858	-0.834512683	1.590090817	1.246312221	-0.233183785	0.386298438	0.516442573	0.105241661	0.351115137	-1.6695205				0.821860274	-1.762387986	0.488486465	0.900857414	-0.362526227	-0.038035539	-0.679074835	0.394211727	0.711937622	1.044747323	-0.50509522	-2.024472932	-0.610681865	0.084362106	1.263871192	-0.744801426	1.082642601
ANAPC4																	-0.092326571	0.107229806	0.013956806	-1.666628403											2.813283649	-0.716852675	0.576393262	-0.086062312	0.417934782	0.0222417	-0.353595433	-0.373510476	-0.874307776	0.212243639
ANAPC5	1.493588977	-1.175888233	0.397881992	0.431848591	-0.79355738	0.67546036	-0.014894658	-0.702572306	-0.949311982	-0.106323619	-0.26666266	-0.707236816	-1.204026072	-0.94906108	-1.547165469	-0.327968824					0.654012223	-1.323145669	1.185813958	-1.665499272	0.06290524	1.392460148	-0.103617687	1.514261877	0.441139874	1.607714197
ANAPC7				-1.362247515	-0.776915285	1.000706212											0.004900134	0.303401487	-0.338699368	-1.012365078				0.112473326	-0.493012393	1.511124748	0.007870906				2.751761345	-0.386832511	0.73167158	-0.581019496	0.603955194	-0.057721302	-0.52739249	-0.085205951	-1.297992083	-0.108461463
ANG	0.981841404	-0.807703495	0.748422505	-1.379415256	-0.269543888	-1.024356331	2.450909479	0.758389141	0.436180674	0.84357069	0.200079642	0.328777851	-0.049909686	-1.149862728	-0.877652127	0.938011102					-0.201925874	-0.863279424	0.037050619	1.227137662	-0.23474002	0.868222656	0.812695178	0.800979915	-1.104494295	0.138045253
ANGEL1	-0.515802082	0.291779166	1.247691664	-0.523655668	-0.178024154	-0.737550389	0.639489168	0.251171414	0.040746062	0.554195438	0.589493636	-0.251889263	1.235996761	0.335081757	1.625404907	-0.684975515	0.594100688	0.01648922	0.141660053	-0.257748672	1.494910414	-0.543270832	0.368691666	-0.308592016	1.747822226	-7.309865195	-7.309865195	0.053230829	0.123341163	-0.106075289	2.922153347	-0.727375752	-0.09470809	-0.979607794	0.084308532	-0.541985175	-0.513208665	0.227777464	-0.311872558	-0.5599826
ANGEL2	0.094300276	-0.997776466	0.600031039				-0.346052192	0.168685825	0.747741383	0.570617717	-0.009312711	0.639092033	0.141470428	-0.04284326	0.120497695	1.112566031	0.801469842	1.005174346	0.105734452	-1.17426433	0.677843496	-0.383553519	-0.012497096					0.345842119	-1.399968751	-0.564506767	1.969476958	-0.911929446	-0.380534326	-0.456689523	-0.452472022	0.060870764	-0.672794925	1.297727193	-0.627821006	-0.563947977
ANGPT1	-0.677676738	0.806177119	-1.143780627	1.091756261	0.736674866	-1.118379774	2.30788063	0.901784185	0.762447238	1.114075187	-0.314270465	0.621970829	-0.676309139	-0.841721363	-0.715403431	1.75357351	1.408784876	0.84992406	0.974944886	0.538732751	-0.8063268	2.109516753	-0.561824326	-1.575527155	0.458850367	-0.142449838	0.549075273	-0.150366193	-0.722058913	-0.818967432	-0.816415354	-1.242225527	-0.340930732	-1.864067159	-0.922827421	0.170235932	-0.619527732	1.291642972	0.143460177	0.428268271
ANGPT2	0.101534508	-0.681731693	-0.383344569				-0.608719974	0.330202305	0.482505807	0.012241447	-0.980667633	-0.861529498	-0.652448381	0.641993547	-0.006083739	-0.866065939					0.064236117	-0.383344569	-0.644433303					-0.154391162	0.584638755	0.442500949
ANGPT4							-0.116801094	-0.999673218	-0.459739858	-0.169653302	-0.94141567	-0.303585604	0.047761466	1.284983627	2.437522135	-0.540219357	0.719869242	-0.089674677	0.309140582	-1.433808798								-0.651329115	1.32582397	-0.036321594	-0.737410666	-1.225292775	-1.0105364	-0.682886373	0.298298758	0.958452418	0.188493766	1.121331923	2.063751228	-0.479728229
ANGPTL2	0.511184536	-0.5332583	-0.793808445	-0.808550625	-1.004945244	-0.207286262	-0.154952574	-0.470247017	-0.334973746	0.308576045	-0.034061403	0.194365872	2.70974363	0.618541281	-0.035624128	-0.246656272	0.939073757	0.915898006	1.277148697	0.590001704	-0.100502896	-1.327016917	-0.685283256	0.400107981	-0.257436454	-0.134106779	2.012217383	-0.180035856	-0.563025052	-0.731702426	-2.376258868	0.126704638	0.381842277	-0.482161864	-1.308640268	0.825107005	0.306102071	-0.336397601	-0.492400086	-0.366019468
ANGPTL3				-1.383902968	-0.264821159	0.190274053	0.83712752	0.725594208	0.687064518	-0.876429735	1.496188003	-0.543857676	-0.393794674	0.583642719	-0.643223718	0.388966392								1.653378722	-0.969570884	0.33877258	0.435869657	-0.637140083	-1.474653866	0.764123898
ANGPTL4							-0.359593446	-0.257720254	-0.65445808	-0.72197521	0.568318969	-0.549298657	-0.686722904	-0.017526571	0.104960258	-0.444139233	-0.553877927	-0.636709619	0.074473646	-0.135506791								-0.456985412	-0.594708408	-0.078471237	-2.605286616	0.974165246	-0.257149669	1.002451329	0.803522574	-0.286866168	1.440612445	-0.207761663	0.70385817	-0.315924958
ANGPTL6																	0.008423149	-0.83978672	-1.037504771	0.250255865											0.26553071	0.497902141	-1.463262581	1.032293737	0.426543536	-0.244865701	1.650582989	-1.320317389	1.531917961	-0.757712926
ANGPTL7	-0.291494093	0.522679063	0.884533798	-0.017112495	0.224283499	0.581962731	0.640057183	-0.733606777	-0.173030676	-1.5845714	-0.983593417	0.001202437	1.061751819	-0.922990596	0.4557236	-1.142675825					1.789170638	-1.105667248	-1.105667248	1.803239072	-1.135595686	-0.793099272	-0.663677848	1.134980228	0.392595661	-0.809360305
ANK1	-1.403300426	0.703283223	0.566110335	0.575789153	0.425974456	-1.461352729	-0.540468984	-0.410981244	-0.490520118	-0.212871632	0.272549222	-0.472401327	1.294999547	0.745796572	2.79333678	-1.116400516					1.320561223	-1.47188687	-0.678243728	0.138982727	-1.375802816	0.833902117	0.862507093	-0.336047793	0.236952185	-0.196593542
ANK2	0.585564091	-1.05752019	0.175299764	1.114051445	-0.448129508	0.806686935	-0.238087435	1.032980304	-0.070092775	1.497621383	0.753832806	1.509783314	0.074859314	0.082866709	0.863090424	-0.164176432	-0.264798516	-0.970640998	0.636573031	-0.874300648	0.457137032	0.391166627	0.090120538	1.053368817	-0.897715857	-1.391291028	-0.236970804	-0.72875588	0.247871925	-0.715150248	-0.48442667	-0.330886988	1.86591462	0.956374026	1.765765782	-0.389030441	0.161272102	0.126139598	-1.517887149	-0.680067749
ANK3	0.854627129	0.74118105	-1.142023863	-0.232139514	1.853808615	-0.446737532	-0.602126775	-0.602549031	-0.505929841	-0.373648199	0.088617535	0.681864533	-0.02088735	0.951966255	1.042713319	-0.800111214					0.015126144	1.444546741	0.831937914	0.167333584	0.610088738	-1.020215487	-0.932138405	0.720748942	-0.353327778	-0.790448096
ANKDD1A																	0.042966396	-1.304262016	-0.392812601	0.633084963											-2.068703461	0.120606155	0.772291359	-0.546832588	-0.573451934	0.839065312	0.548997156	-0.765934621	1.345190066	1.349795815
ANKFY1				1.169265981	1.156931195	-1.559326541	-0.238706588	-0.22715506	1.98863816	0.908045163	0.284787686	0.682790355	0.74894911	0.451234713	1.094969899	1.670446053	0.296500756	-0.921398555	-0.242487401	1.305373523				0.282359572	-0.602382431	-0.623673825	0.17682605	-1.240539163	-1.898976295	-1.227937495	-1.017897956	0.482453407	0.802884762	0.12536076	-0.250367818	1.309178895	-1.01888879	0.253446796	-1.252689448	0.12853107
ANKH							-0.060773886	-0.692321074	0.033519618	-0.692321074	-0.692321074	-0.692321074	0.301050023	-0.385318969	0.202370775	-0.093666969	-1.298735555	-1.127874084	-1.157473486	0.670130596								3.78990966	-0.437947901	1.366785902	-1.046187645	0.910089916	1.130522347	1.564332061	1.287638841	-0.138614022	0.026041461	-0.209814428	-0.480334287	-0.129721715
ANKHD1							-0.874722677	-0.833874355	1.219539373	-0.659483441	-0.653199084	-0.645343637	0.913176958	-1.016120715	0.825195956	-0.920284267												-0.064040593	0.836193582	-0.530654118
ANKHD1							0.547110079	0.346335364	1.091325708	1.69016522	0.564539578	0.867755072	-0.258100429	-0.678556312	-0.706993514	1.022898905												0.273056226	-1.55976676	-0.617796895
ANKHD1-EIF4EBP3	0.76377713	-1.842525796	0.530144398				-0.042910581	-0.001311677	1.290502946	2.092125075	-1.079510305	0.302810042	0.895313355	0.884632555	0.306745074	0.947593059					1.21546708	-0.627635587	-0.425153886					-1.045219316	-0.582009895	-1.588815809
ANKIB1				0.926308326	0.562430807	-0.435763904											-0.251465736	-0.692653134	1.129951981	0.383980824				1.177101411	-0.565511987	-1.711195011	0.046630357				-2.605071622	0.513249442	0.537765085	1.144675016	-0.215693032	-0.979731605	0.643144731	0.193100144	0.367318039	-0.168570134
ANKLE2	-0.013755943	0.620803402	-1.054107171	1.2714998	0.5144552	-1.242666304	-0.826596324	-0.804986613	-0.847254092	-0.25604617	-0.803681967	-0.62154824	-0.241894837	-0.062763888	-0.078928599	-0.572930155	-0.623733701	0.619364926	-0.273506382	-1.737153829	-0.289815969	0.269030668	-0.084791613	0.593752084	-0.315910012	0.534139867	-1.355270635	-0.048435969	-0.082468834	-0.09435542	-0.334074865	0.147626624	-0.698930772	0.187409596	-0.425981273	0.781932448	-0.894657928	1.091685105	0.480834298	1.679185754
ANKMY1							-0.240685337	-0.302122593	0.386232663	0.639184132	0.012708561	-0.137850677	-0.29600154	-0.480742138	0.780719331	-0.166703715												0.421766889	0.578475274	0.374568422
ANKMY2	0.54606107	-0.573755458	-0.898863482	-0.597588887	-0.636956435	0.713641288	-0.276341527	-0.577679261	0.420813737	1.13175953	0.383256551	1.441019483	0.449275042	-0.880190657	-1.023670843	0.962752194	0.568804883	-0.316847893	1.416251673	-1.38856036	0.518968735	2.063231851	-0.30463826	-1.440100465	1.548928329	-0.085439557	0.497515728	-0.046890594	-1.548297784	-1.259870333	1.783746576	-0.440196176	0.33420976	-0.717405668	0.310525506	0.116556657	-0.516435269	-1.971028761	0.265058655	0.555320417
ANKRA2				0.436440874	0.417876308	0.708130926	0.937196739	0.798640269	-0.110942204	2.17931474	0.067551131	1.618976075	-0.485452192	-0.580811645	-0.1044219	-0.125612889	0.629538596	-0.399026676	0.023684335	0.920266684				-0.493814362	0.255812759	-0.498507038	-0.825939466	1.535434674	-1.324941392	-0.240940775	-2.712999079	-0.161602415	0.795061006	0.600758943	-1.168795721	-0.346731555	0.225015822	0.087674145	1.271800852	0.235355062
ANKRD1	1.400852692	0.751928283	-1.472955404				0.169623411	0.090699667	-0.935308998	-1.030017491	0.698412492	-0.056624654	-0.582782944	-1.606160818	-0.909001084	0.624750332	-0.735290661	-0.907602251	-0.155890142	-0.858139742	0.751928283	0.195707361	0.473817822					0.853629188	0.78522861	1.466603596	-0.976600145	0.478860635	-0.167028024	2.74044771	0.577100557	-0.352946552	0.787417967	-0.869453986	-0.115015062	0.554139697
ANKRD10				-0.624236202	-0.925187871	2.019460513	-1.000404564	-0.938010929	-0.966879626	-0.295449607	-0.431877482	-0.185096684	-0.333630787	0.421611578	0.851848289	1.242041324	-0.265474496	-0.608310176	-0.66778913	2.149526125				-0.400250805	0.472298845	-0.541172861	-0.000911618	1.752365388	0.015121698	0.569680057	-0.08439557	0.382919873	-0.366817197	-0.577291115	-0.133609081	-0.768976674	-0.466715812	2.081397154	-0.031183342	-0.643280558
ANKRD11							1.07317162	0.556988989	0.585128417	-0.191783601	-0.04229289	0.639648558	-1.495870214	-1.445746858	-1.900814169	0.784742484	-0.51876264	-1.010167754	-1.174109647	0.536453206								0.993150122	-0.192662958	0.067187072	-1.075697741	0.717656888	-0.741524833	0.782679666	-0.297749046	-0.248140083	1.473099928	0.117677199	1.017425065	0.421159794
ANKRD12	0.846451754	-0.966075525	0.069654348	1.081886706	0.251134485	-0.287536105	0.286602548	-0.184986819	0.322854253	1.164504961	-0.677105624	0.878433325	0.131079531	-0.95330509	-0.183245865	0.963686747	0.533014055	0.352639087	0.411487081	0.418049035	0.219562619	0.519379162	-1.129611821	-1.065930193	1.320743306	-1.34218156	0.041883362	0.089638352	-1.292126741	-0.679088398	-1.193083157	0.267462145	0.510422339	-0.912105821	-0.1025818	-2.508377255	0.700997264	0.820868297	1.146847921	-0.44563919
ANKRD13A																	0.977581623	0.536995196	1.17703166	-1.642714885											-0.959964143	-0.666745113	-0.351338229	-0.261447847	-0.847328792	1.487885857	0.041312087	-0.938176793	0.18268112	1.264228259
ANKRD13B																	0.022817344	0.279395949	0.296024095	-0.101788508											2.157183691	-0.282873927	-1.232853229	-0.241970092	0.607679047	0.698888286	1.243758246	-0.867946113	-1.410921727	-1.16739306
ANKRD13C																	-2.068014332	-0.838238641	-0.695122204	-0.605473304											-0.21366024	0.779132309	0.760657061	1.620948938	0.312678807	-0.285002746	0.37955738	-0.316895982	0.88724578	0.282187175
ANKRD13D																	-0.377319894	-0.042154512	-0.809854542	0.441664606											2.096087375	0.047700154	0.32663069	0.129434779	1.388041156	-2.172098287	-0.521806767	0.244967294	-0.039162918	-0.712129135
ANKRD16																	0.25712287	-0.207518324	-0.271666528	1.73051624											2.431462815	-0.229775295	-0.648351074	-1.439033625	-0.133345673	0.227571384	-0.116919313	-0.23139587	-0.761815139	-0.606852467
ANKRD17	-1.292825232	-0.779101551	-0.238448805	0.820491414	0.452003615	-0.603167862	0.857118174	0.303714185	-1.298386987	1.249703911	-0.817959348	0.740896579	-0.401048161	-0.978101894	-0.906476958	0.183438348	-0.915666098	-1.617251767	-1.133712863	1.491150164	-1.040106324	0.385062598	-0.335807729	0.091381439	1.307312026	-1.705912517	-0.362108115	0.903741954	-1.857196633	-0.620652919	1.680051127	-0.369442043	-0.100984669	-0.055503699	0.790488619	-0.070127814	-0.393901438	0.881648453	-0.10891753	-0.077830442
ANKRD2				-0.896102979	-0.623115579	-0.372537648	0.481324215	0.343042726	0.748415856	-0.83140279	0.854494806	0.032382945	1.466343035	-0.588936619	-0.630610492	0.274849116								-0.36912268	2.126249588	0.110272423	0.024356876	-1.789901872	1.318590212	-0.424135393
ANKRD22																	-0.208753999	0.238413038	-0.04631784	-0.439171634											2.153476372	-0.991368252	-1.872106031	0.962469702	0.16345357	1.388271132	-0.614268894	-0.265513136	0.031734965	-0.500318993
ANKRD23
ANKRD24																	-0.637299383	0.968194913	-1.211558894	-0.819192568											-0.026326788	-0.082118513	0.286000457	0.81275339	-1.484360666	-0.308705886	1.208692212	1.424334069	1.153584582	-1.283996924
ANKRD26	-0.509751572	-0.417173372	0.878921432	0.057471234	0.211190918	0.207569541	-0.459981333	0.949379328	0.548233645	0.229588534	0.924320965	0.713251501	-1.396385286	0.032174278	0.079140532	0.156026435	1.098080466	0.948296136	0.745930577	-0.967111704	0.313165764	1.938427502	-0.314308705	0.324621202	1.096728978	-5.966951698	-1.897581873	-0.366824418	0.07165427	-0.193335162	1.841152119	-1.263371955	0.427943025	-1.134810748	0.362656606	-0.938395892	-0.427785355	-0.003690327	-0.636441989	-0.052450958
ANKRD27							0.067248989	-0.863124899	-0.635401928	-0.073454368	-1.419877258	-0.768312483	2.178665206	-0.42586216	-0.974821717	0.445632785	0.077251928	0.202859038	0.280272581	-1.319553437								0.354283837	-0.282994136	-0.058734632	2.188815405	-0.017745317	-0.156507881	-0.431835046	0.135497943	-0.136629247	0.959960257	-2.244378612	0.111837519	0.350154869
ANKRD28	0.053854583	-0.280043833	-0.775505998	-1.233558815	0.051587731	-1.517020936	1.671300387	0.791645275	1.127682836	0.867975136	0.586392415	0.883334194	-0.50735865	1.169105749	0.82236339	0.124224412	0.390732065	0.59439073	0.912994957	0.813037469	-0.010770917	1.454073747	-1.960306829	0.428208482	0.960682304	0.331119129	0.978982106	-0.562744342	-1.050510775	-0.851308453	0.602521289	-1.103776088	-1.295143558	-0.885471108	-1.178529423	0.074097406	-0.5011205	0.220594559	1.982114161	-0.626441959
ANKRD29																	-0.577190274	0.866804216	-0.31061835	1.728318585											-0.29339982	-0.376093656	-0.930784714	-1.190954465	1.457781376	-0.752453752	-0.508925374	1.633964031	-0.83198391	0.085536108
ANKRD32																	0.570650328	0.998614765	0.433432347	-1.310277831											2.366110033	-0.942834234	0.296189968	-0.815644096	0.83283817	-0.378725356	-0.420361645	-1.098619583	-0.557335639	0.025962773
ANKRD33B																	-0.21466227	-1.229371748	0.572070305	-0.143221093											-2.164073228	0.180520643	-0.896871967	0.482692345	0.306231108	0.235057644	-0.190262125	0.417867508	0.459936723	2.184086155
ANKRD34A																	-0.593873643	-1.077962106	0.542331344	-0.794674888											-2.023058095	0.063831204	1.511963563	-0.214362491	-0.615964981	0.801984614	-0.308752756	0.46959583	0.741328026	1.49761438
ANKRD34C	1.843123885	1.329933795	0.062052396	0.748130047	0.566288902	-1.365128477	-0.036448601	-1.142980575	-0.103006915	-1.142980575	-0.855947845	-0.743630689	0.150746658	-0.306841752	0.146586763	1.91870188					-0.677545086	0.122427701	-0.934140131	1.49636463	-0.765849129	-0.024195464	-0.655610508	-0.290202174	0.716492329	-0.810189003
ANKRD35																	0.456179513	0.385630613	0.710321436	0.772429839											-2.615478617	-0.204586235	1.46620948	-0.984332101	-0.846470638	-0.135875054	0.24711863	0.726600701	-0.317874303	0.340126735
ANKRD36							0.791479243	0.264819127	1.135454132	1.843153663	0.348755583	-0.031427188	-1.978423806	-0.646961199	-1.741426753	-0.04953113												0.608794015	-0.250320299	0.111758531
ANKRD36	-0.925248236	-1.16638436	0.441189796																		0.810931852	1.196749649	-0.95739972
ANKRD36B							0.662667679	1.092205702	0.469628238	1.814840258	-0.32678579	-0.074116365	-1.306132482	-0.012465025	0.321058616	1.397430367												-1.097932875	-1.519385476	-0.580465893
ANKRD36BP2							2.346484553	-0.639950333	-0.639950333	0.683690366	2.765715949	0.146697342	-0.639950333	-0.639950333	-0.639950333	-0.639950333												-0.639950333	-0.1312201	-0.639950333
ANKRD37																	1.368163996	0.081892971	1.182960871	0.809249691											-2.503941431	0.425605566	-0.274367458	0.01726527	0.222334286	0.617690933	0.265243883	-0.719098289	-0.294977866	-1.198022422
ANKRD39				0.083474627	0.058284581	-1.468335988											-1.033457879	0.251769896	0.623896262	0.168061442				0.034221662	0.447759639	1.702003515	-0.857408036				2.403749769	0.850814765	0.723220972	-1.808976419	-0.22507528	-0.245253213	-0.220546899	-0.695427558	-0.70977853	-0.082997327
ANKRD40	-0.863658715	-0.196286072	0.647744036				-0.782950454	-0.162167489	-0.412886093	-0.044672055	-1.363951499	0.06357177	0.036742104	0.765768894	1.94257356	-0.833834303	-0.580313325	-0.099831916	-0.64681977	-1.275033948	0.166843161	-0.206100375	-1.432888323					0.285610387	-0.548884746	-0.194548121	1.758997804	0.864731904	0.210829907	-0.370822683	-0.274013118	-0.389739444	0.431272789	-0.530328438	0.222542919	0.678527319
ANKRD44																	-1.307865562	-1.025170492	0.183442563	-0.589311375											1.841098469	-0.431472604	1.732798571	0.108714103	0.734531368	0.404507838	-0.513148377	-1.289237399	-0.318365388	0.469478283
ANKRD46	-0.905029146	0.069992167	0.995714649	-1.838323702	0.880899834	-0.436364186	-1.247519733	0.340305009	0.968271787	-1.13052212	-0.717448917	-0.822507997	0.438200971	-0.402271675	-0.223193696	-0.106196084	-0.745357107	-0.711373354	-0.202836129	-0.407974421	-1.387062155	0.694444019	-0.21484552	0.118890274	0.104263937	-0.101694753	1.272328596	0.536096932	-0.30676342	0.077657307	2.936861881	-0.244802306	-0.394414319	0.661804072	1.127272944	-0.04440671	-0.866813539	-0.308093916	-0.481402708	-0.318464388
ANKRD49				0.756959648	-0.490695544	1.796167769	-0.338975345	0.142230433	2.546965759	0.995982619	-0.485148068	-0.381662954	0.461740721	0.508309022	-0.705053934	-0.648137122	-0.935533233	0.113637318	0.831625792	0.115142184				-0.33755101	0.134316577	-1.152894633	-0.706302808	0.772196061	-0.981876613	-0.492909451	2.862470851	-0.320544503	-0.926894186	0.132698959	0.046865839	-0.345625609	-0.165431793	-0.919369854	0.503787863	-0.992829628
ANKRD5							2.622100443	-0.610030637	-0.610030637	-0.610030637	0.900490334	0.683918362	-0.056264328	-0.610030637	-0.568909376	2.72901572												-0.610030637	-0.379751578	-0.610030637
ANKRD50				0.513053252	0.536690297	1.022788317											0.8494382	0.956481538	0.630744616	1.394082822				-1.377572933	-1.476217278	0.49196279	0.289295554				-0.713384839	-0.187687214	0.665732364	-1.350081758	-1.953621404	-0.762609094	-0.638086164	0.489283769	-0.046624271	0.666331434
ANKRD52																	-1.451901004	-0.442526062	0.252444185	-0.049238933											-1.900834216	0.90016286	0.215664115	1.902008705	-0.323488446	0.338552821	0.740623896	-1.144549428	0.460965549	0.502115957
ANKRD53							-0.672766411	0.980645712	1.807351774	-0.758556662	1.148326659	1.183422671	-0.130728003	0.056450728	-0.32180629	0.848060778	0.961341568	0.794840173	0.404332825	1.311411479								-0.111230218	-0.926237609	-0.926237609	0.187599791	0.339652318	0.50819013	-0.743721932	-1.720814568	0.672558135	-2.08416968	-0.861058384	0.306875689	-0.077037545
ANKRD54																	-1.681365576	-0.561234146	-0.84899381	-1.072186466											2.180897614	0.058994495	-0.058854059	0.340187357	1.209875865	0.841781	0.145188699	-0.83306833	0.441323987	-0.16254663
ANKRD55							-0.915630078	0.056241104	0.524744028	0.413610777	1.494436127	-0.253188734	0.317731108	0.744831449	1.559808628	-0.817571327												-0.876406578	0.439759777	-0.965748996
ANKRD57							-0.833089124	-0.967434461	-0.846412629	-0.523317646	-0.654332107	-0.532199983	-0.420060487	-1.308294116	-0.161362443	1.353075895	0.016682082	-0.755917031	-0.005394799	-0.266816087								0.47261431	0.381570363	0.042931292	-2.988563055	0.883594791	-0.062227958	0.732893928	0.363916381	0.586427639	0.479702664	-0.327887945	1.071759307	0.271830081
ANKRD6	0.601316822	-1.503292056	1.803950467	-0.189526262	0.109359369	-0.970857305	-0.671760532	-0.239601248	0.136924742	1.369956864	0.761019585	-0.536606128	0.175264291	-0.764868162	0.417995329	-1.279559138	-0.566211331	-0.281197599	-0.390614571	-0.913070787	0	0.751646028	0.300658411	2.095913925	-0.757764165	-0.168803251	-0.118322311	-0.63788806	0.967882899	-0.151296181	-0.878853417	1.882099446	-0.255069099	2.578693942	-0.43505164	-0.158343999	0.314017076	-0.289131312	-0.260520295	-0.346746413
ANKRD7	0.500493045	0.022749684	1.865474077	0.387015221	0.00535083	-0.279993616	-0.865590597	1.260149179	-0.865590597	0.39123365	-0.865590597	-0.066498637	0.740351496	0.39123365	2.416117159	0.057632152					-1.137484193	-0.045499368	0.090998735	0.258365756	1.392177282	-1.933348471	0.170432999	-0.136322207	1.407554492	1.6170252
ANKRD9																	0.166583116	0.488146622	0.490631231	0.245980149											-1.741982428	-0.650273219	1.627643128	-0.928438903	0.065155891	-1.293621086	0.380369843	0.782296619	-1.03326176	1.400770798
ANKS1A	0.483616609	-0.421736531	-1.566993974	-0.136308161	0.078227468	-0.24723243	0.078164922	-0.510530541	-0.668979824	1.597379019	-0.226271341	1.432995307	-0.933061962	-0.998934136	-0.797756956	1.066247528	0.478373909	-0.61314672	-1.428116804	1.603575746	-0.350336441	0.072352091	0.894881127	-0.14622076	0.925931979	-1.806103022	1.331704925	1.767103719	0.408119234	-0.1787959	1.316949626	-0.513062675	0.13076657	-0.012018722	1.156172236	-1.052345834	-0.863116939	1.239655572	-0.748351341	-0.695334625
ANKS1B							0.282028408	1.400022456	-0.84982507	-0.84982507	2.305505239	-0.84982507	0.35132556	-0.84982507	-0.44328178	0.531498154												-0.147613933	2.176150555	1.035057457
ANKS3																	-0.204110077	-0.270929023	0.986339558	0.063743153											-0.958421731	1.326043778	-0.947862687	0.036933082	-1.955426394	1.951997062	0.175520525	0.04732714	-0.688011232	0.436856846
ANKS6																	-0.996017046	0.366372504	0.500408705	-0.073450694											1.656729533	-0.230945614	-1.555232101	-0.065479926	-0.384038904	0.836493486	0.257386734	-0.073713265	-0.188635406	-0.049878006
ANKZF1				-0.206616071	1.192261538	-1.862964197	-0.319448889	-0.798763989	-0.238074482	-0.143799256	-1.231437662	-0.061432479	1.793308562	1.155214132	0.003071624	1.997736949	2.352839795	-0.040941711	0.561288563	0.974989003				0.700495394	-0.445296842	0.008829388	0.613290789	-0.5298315	-0.878153654	-1.120292131	-0.239581045	0.428434947	-0.833378518	-1.141447018	-0.555243999	-0.536208551	0.357569822	0.018137217	0.405651588	-1.752110094
ANLN				-0.436139714	-0.453765484	2.223599161											1.184426285	1.544387643	0.897735775	-1.189680794				-0.45834514	-0.034120017	-0.203349114	-0.637879692				0.552792854	-1.309946125	0.614291487	-2.023881526	-0.237077585	0.158581214	-0.370966258	0.165344281	-0.299561599	0.313554348
ANO1							-0.345237839	1.132957882	-0.900629295	-0.900629295	-0.836545666	0.167431197	-0.793823246	-0.78100652	-0.900629295	-0.900629295												0.428037957	0.453671409	0.735639379
ANO10				-0.344470022	-0.2170068	0.085725471	0.890130791	1.092374012	-1.305469507	0.850793843	0.039255505	1.384408092	-0.826584924	-1.645392046	-1.421770048	-0.145884695	0.203581188	0.044422595	0.987306253	0.16092429				-0.08054717	1.496790567	0.782304795	-1.722796841	1.577672227	0.115363948	0.646412744	-3.184505508	0.32776382	0.517616217	0.086181138	-0.380304765	-0.315428548	0.265522779	-0.113014152	0.450224605	0.949710089
ANO2				-0.178523238	0.014643568	-0.52922682	-0.231089688	1.238487425	0.204119761	-0.806400809	-0.082045356	-0.836209676	-0.359267813	-0.731878643	0.773469109	-0.836209676								-0.052404366	-1.531344509	1.749998035	0.52685733	0.71981315	3.232700586	-0.216185255
ANO3	-0.101987625	-0.78384775	-0.914974696	0.47919624	1.04156021	-0.616905034	0.063454149	-0.065110728	-1.076991936	0.542925514	-0.526431757	1.409604038	-0.223926164	0.04832887	3.0355716	-0.154349878	1.742168463	1.148684479	1.47652373	-0.702696887	0.055364711	2.450616942	-0.713913378	-1.284151953	1.444866562	-0.503862615	-0.56070341	-0.441730191	0.238907393	-0.255689251	-0.901914839	-0.876625244	1.5485658	-0.199619044	-0.64695995	-0.54344107	-0.331453536	-0.267418452	-0.648093407	-0.797720044
ANO4																	1.064345722	0.783292622	1.295048546	0.761623059											-0.538992509	-0.940342571	-1.363283262	-1.400394505	-0.895033111	0.296860484	-0.640006349	1.056938022	-0.57191141	1.091855261
ANO6																	0.091064191	0.24763244	1.252058834	-0.327314052											-1.719053954	-0.77740421	-0.064259479	0.840152412	-0.952043771	0.684231344	0.294279324	-1.461127053	0.051287392	1.840496581
ANO7																	1.447487122	0.99043252	0.59426435	-0.419437179											-2.252870555	0.25451264	0.137853152	-0.465322115	-0.954919466	1.623204417	-0.040742534	-0.276431949	-0.010197728	-0.627832676
ANO8																	-0.308437387	-0.636643385	0.348774766	1.150203637											-2.231640752	0.663519281	0.772152501	-0.405115305	-1.065998771	1.139942787	0.714258714	1.064257251	-0.788579275	-0.416694062
ANO9																	-0.261516155	1.307495502	0.357343588	1.009929472											-1.982146212	0.665803461	-0.5990014	-1.46603181	-0.065128544	0.210276726	-1.048484291	1.38285701	0.158493671	0.330108984
ANP32A	0.011478013	-0.436649473	-1.335814362				-0.201752632	-0.333274765	-0.487394915	1.171401456	-0.165112328	1.073713883	-1.039697271	-0.957879452	-0.621849483	-0.299508798	0.288882431	0.416169279	0.022611828	-0.82784003	-0.74219094	1.527545675	1.022674774					1.093164088	-1.585558282	0.157363313	2.703876264	-0.298738089	0.07372407	-0.984411707	1.383879635	-0.292472498	-0.301973041	-0.758850421	-0.709951568	-0.714906152
ANP32A							-0.562286713	-1.017940226	1.563097107	-0.211553417	1.545110784	1.110441315	-1.017940226	-0.960983537	-0.124619523	1.005521098												0.465931412	1.89284636	-1.017940226
ANP32B	0.312598379	-1.432523664	1.758256429				-0.041429307	-0.574251078	0.061158952	-0.374423786	-0.36247487	-0.22725045	-0.084043858	-0.080199753	-0.685581488	0.886660435	0.488710638	0.350771505	-0.238392702	-1.510593987	0.239921445	0.425554096	0.333613396					-0.691679252	-0.847382144	-0.053759941	2.626929196	-0.524820155	0.035753872	-0.743527896	1.221426585	0.062731069	-0.072676998	-0.584172957	-0.659764832	-0.452373338
ANP32C							1.629102667	-0.808404881	-1.201777856	-0.548497736	-1.588126315	0.352396624	1.086458695	0.835332197	1.867936259	-0.327225437												-1.024408791	0.424397928	-0.227126063
ANP32E	0.36565022	-0.091009799	0.537386012				-0.305307429	-0.236344446	0.189136067	-0.476455316	-0.820438842	-0.508847456	-1.394983323	-0.991224474	-0.929610002	-0.537700955	1.234784518	1.352860509	0.32854248	-1.236484727	-0.10078396	0.773623127	-0.953609264					1.028637697	-0.481498674	1.809361562	1.68116915	-1.215548003	0.469802126	-1.402999731	0.507997658	-0.393785773	-0.629455511	-0.430419901	-0.383335061	0.116872266
ANPEP	1.580660557	0.529604283	0.231701874	0.498942918	1.041567191	-0.871598932	-0.805542125	-0.755533682	0.33177244	-0.713282618	-0.768087607	-0.708308421	2.528679744	2.031467324	1.0499221	-0.310727978	0.430887583	0.000204239	-0.086389194	-0.763880724	-0.803442699	0.041645441	-0.519684025	-0.620021544	0.499568006	0.975193298	-1.523650936	-0.806815282	-0.734097263	-0.63280722	-2.062215837	0.456192342	1.312233155	1.419207425	0.209968815	0.759182574	0.929555771	-1.185273476	-0.455592023	-0.964080649
ANTXR1				-0.896705813	1.185113841	-1.347196043	-0.092367372	0.247202691	-0.973959397	-0.517556888	-0.549112594	-0.984674025	2.69210015	-0.33067126	0.266858064	-0.010677154	-0.364346752	0.181197769	-0.371554978	1.490741151				-0.711912815	0.315643106	1.122142454	0.332915269	0.213350076	-0.743662748	-0.892269021	-2.148279338	0.411139074	-0.783164726	0.145961353	-0.66316641	-0.3762678	-0.117840649	0.919660174	0.310661902	1.365259231
ANTXR2				-0.250067529	1.866834252	-1.320008884											-0.568626338	0.526373951	0.302287696	0.092770804				0.229865541	0.387988433	-0.667474978	-0.247136835				-2.501963006	0.805666548	0.19858622	0.383057681	-1.587991238	0.389460708	1.293659734	0.080404437	0.55320312	0.033109684
ANXA1	-0.237717742	0.076672342	-1.323518637	1.239306694	-0.114465279	0.143678825	1.026240874	1.218844507	1.924968374	0.015493508	1.11882403	0.815043937	-0.420088195	0.055593707	-0.272568533	0.019518862	-0.489739475	-0.006425125	0.535850829	-1.454068	0.82749211	1.98611499	0.384031337	-1.022502311	0.636639099	0.696654566	-1.579311594	-0.138926761	-0.783098504	0.265985573	0.523586637	-0.748868476	1.163159714	0.998518935	1.20432385	-1.190454988	0.339241087	-0.767738665	-0.546860169	0.439473848
ANXA10	-0.914977651	-0.624648204	1.117328477				-0.716082813	-1.711488708	0.391586906	0.945421765	-1.307338946	0.13150905	-0.42232581	-0.006949665	1.836048093	-1.174493423	-0.450606049	-0.392799874	-0.049479978	-0.935831502	1.328477166	-1.152519926	-1.178913512					0.62546987	-0.044370939	0.649793698	-1.214287356	1.524265435	0.713600409	1.839801605	0.834550344	-0.306149526	1.014437598	-0.895369537	-0.705596555	-0.976535014
ANXA11	1.25980711	-1.560450229	-0.166081821				1.139793018	0.620579826	-0.159454461	0.957484524	0.536051959	1.343772544	-0.303189828	0.963963565	0.733863103	0.826309346	-0.422781084	-0.705168689	1.011657196	-0.352234487	-0.015944592	1.010131387	0.776215925					-0.229729534	-0.954985234	-0.702548503	-2.042062624	-0.652761367	1.340734552	-0.502483825	-0.421799739	1.151123974	0.214286914	-0.605012586	0.821423729	1.165078036
ANXA13	1.555946294	0.567148363	-0.702254386				0.379129136	-0.21673639	0.440983689	0.255420031	1.564674733	0.061609098	-0.919816474	-0.204365479	-1.58062928	-1.168265594					-0.982859205	-1.009583473	-0.341476763					-0.017770911	-0.897136471	0.049238188
ANXA2	0.592068333	-0.796501764	1.416474957				-0.662830036	-0.213811745	-0.128156032	-1.095310175	-1.296451923	-0.775644541	0.839750514	-0.672326203	-0.401746029	-0.096755509	0.105304135	0.478345606	0.61400754	-0.532434196	-0.154083357	-0.920253752	0.282688364					-0.218890996	-0.323808358	0.227180546	-3.013425185	-0.25478196	0.852126409	0.164444414	0.487374925	0.436940644	0.351105546	-0.91145858	0.430805887	0.791644816
ANXA2	1.000965684	0.431006382	1.262229289																		-0.662563997	-1.6373735	-0.078049907
ANXA2P1	-0.313652046	0.456098605	-0.6250573				-0.745561769	0.296949464	-0.060118603	-0.140883999	-1.317295758	-0.394869917	-0.020798608	-1.817828674	-0.504328283	-0.593595299	-0.272776483	0.57171848	0.704710884	-0.780328843	1.894494304	1.258203048	-0.305563597					1.154550448	-1.279038465	0.444665123	-2.583492776	-0.563781205	1.385303061	0.184988777	0.20845345	-0.069001248	1.003569564	-0.90713917	0.409468135	0.708307375
ANXA2P2							-0.732872212	-0.339839619	-0.423591767	-1.210784038	-1.000840125	-0.634676679	1.199215681	-0.822148467	-0.914179819	-0.445521221	0.1605285	0.520215549	0.251415276	-0.919337686								-0.230568042	-0.097655512	0.074148404	-2.808700992	-0.01639418	1.498006988	0.318770159	0.246585045	0.14021676	0.657856481	-0.841496661	0.283802592	0.50853217
ANXA2P3							-0.182426624	0.165146064	0.733653791	-0.295957958	-0.714168582	-0.05715067	-1.272974231	-1.105655939	-0.115703562	-0.902933573	-0.290397065	0.241760625	1.337467903	-1.014804498								1.694159511	-0.282511218	0.484974214	-2.253724501	-0.153886751	1.057984239	-0.064088133	-0.775637882	0.315281961	0.321471431	-0.852852383	1.132702434	0.998722622
ANXA3	-0.966416255	1.028293896	-0.662653288	-0.140308196	1.100878822	-1.092515955	-0.891424741	0.27441237	1.361727243	1.585297503	-0.675488587	2.960527247	-0.9274141	-0.572973444	-0.329772625	0.734639929	-0.090941408	-0.542468767	0.479213936	-1.532871454	-0.925914526	0.906788709	0.238510182	-0.061983595	1.448270278	-0.041178596	-1.213162758	0.483805003	-1.061556255	-0.134557617	0.781368835	-0.44594008	0.906543546	0.291107592	1.648738978	-0.866067199	1.028614301	-1.771264084	-0.54792255	0.661888355
ANXA4	-0.534748435	-0.896841219	1.124682133				0.690579891	0.930603444	1.589757697	0.819614535	0.091111856	0.709063297	1.161905703	1.065259587	0.981474624	-0.164561133	0.338015257	-0.156753154	0.643535873	-0.314067983	-0.450518295	1.76754205	-0.509576209					-0.560644303	-1.24882546	-1.262187388	-2.873483576	-0.086234113	1.760428874	0.310998492	-0.147146623	0.358435295	0.277516681	-0.466369782	-0.052522072	0.407646832
ANXA5	-1.30279788	0.443532962	-0.536773257	-1.241873652	0.945013746	-0.555783109	1.185622426	1.301134091	0.115890757	-1.216895314	-0.449616889	-0.544835963	-0.106235052	0.289845079	-0.498724956	-0.378655263	0.247931324	0.253742509	0.621960336	0.223806101	-0.250636756	1.213406955	0.236950107	0.238397988	-0.122859369	1.146577633	-0.409473237	0.957908351	-0.194492207	0.000410312	-3.348135742	0.164813766	0.340029805	0.204963773	-0.551370787	0.520528739	0.381060294	0.213240309	0.28561598	0.441813594
ANXA6	-1.138508511	-1.740608638	0.399365103	-1.485317717	-0.571634237	1.469965626	0.151538196	0.443184792	-2.37390529	-0.193093707	-0.443238936	-0.104064747	0.357680605	0.306173428	-1.541603894	-0.872351705	0.668418839	0.583694795	1.825540366	0.062853804	-0.633705932	0.828046658	1.455902019	-0.388572615	-0.42220759	0.707341164	0.690425368	0.610099881	0.808737933	1.360990376	-2.243049102	-0.275286629	0.133299728	-1.205523699	-0.695290083	0.24374598	0.344259627	-0.749244643	0.320453763	0.986127255
ANXA7	-1.169042601	0.222917754	-0.585608704				0.157690736	0.450281959	2.179147616	1.277085541	-0.015644316	0.98072892	-1.174782713	-0.893376565	0.131327344	0.68870877	-0.797984414	-0.868665386	-0.588381509	-0.917430262	-0.681969399	1.89116229	0.848509455					0.011311403	-0.800599546	-0.648876819	-0.662053964	0.553676856	2.576720392	-0.106291969	-0.346971207	0.23289614	0.541387942	-1.020760159	0.524638334	0.879219206
ANXA8	-0.573441279	1.808545571	-0.833543291				-0.750846343	-0.639395814	0.128374498	-0.693882739	-1.599108704	-0.627012422	-0.979939097	-0.158920199	1.123999226	-1.025757648					1.117221802	-0.833543291	0.289002236					1.021217071	0.514736333	1.688681907
ANXA8L2				-0.375700677	-0.413865614	-0.647540212																		-0.561164939	0.596306634	2.045418267	-0.643453458
ANXA9	0	-0.968272012	0.455657417				-0.633762626	-0.236439832	-0.713976646	-0.099524545	1.67071798	-0.902175253	0.475689379	-0.854698987	1.511990144	-0.12637068					1.936544024	-1.480886607	0					0.411232221	0.323762417	0.657536454
AOAH	-0.134939817	1.01723862	-0.851158846	1.47582011	-0.716279895	0.496186142	0.867482478	0.640587334	1.124711198	0.46586594	-0.152938998	-0.04495147	-0.61643603	-0.867598035	-1.667191083	-0.303393532					1.422058071	-1.100278508	-0.820018888	-0.410147072	0.748291953	-1.52642969	-0.067441548	-0.245153068	2.265253633	-0.034031383
AOC2	-0.660518189	-0.376084519	1.226225154	0.471533529	-0.584203844	0.05663278	1.377978871	-0.254507065	0.555725277	1.031766831	-1.71629123	-0.631974357	-0.857973883	0.699980294	1.183234599	-1.71629123					-0.594150332	-0.480376864	0.401367512	-0.675852694	-0.194737933	-0.462211506	1.388839669	-0.730548619	1.692935656	-0.485315091
AOC3	-0.806989197	0.047469953	-1.488738519	1.85586951	-0.4226156	-0.56263572	1.116708809	-0.276333346	-0.802414776	-0.987616913	1.154286054	-0.61721264	-1.368757541	-0.381012814	0.534261511	1.586424372					0.611049392	1.16553884	0.292899709	-0.390666593	-0.934455998	-0.455195579	0.909699979	1.74210153	0.939558939	1.269701878
AOF2	0.150064567	-0.991271578	-0.979858216																		-0.367341152	0.672542891	1.820219792
AOX1	0.057807376	-0.630926214	-0.668088099	0.951458012	0.689432713	-1.105248619	0.214146662	0.854411327	2.747593793	1.340012067	0.04137685	0.957593876	-0.343678879	0.050136974	0.489979098	0.778408404	1.902711468	1.35000761	1.579875215	-1.349986428	-0.187461061	1.44766185	-0.494665972	-1.09270299	1.221194961	-0.828041677	0.163907599	-1.09407714	-0.909657285	-0.979698668	-0.926467726	-0.781877104	-0.348951464	-0.287863422	-0.819023406	-0.619630964	0.212771007	-0.063717512	-0.330421759	0.482574485
AP1AR				-0.006216985	-0.663223875	1.624988212	-0.161740739	-0.892597808	-0.368422635	-0.299321158	-0.775561071	-0.211543605	0.683662924	1.881421868	1.698396333	-0.926214743	-0.42572578	-0.610701683	-0.761903444	-1.038786932				-0.83421131	0.460922435	-1.250722455	0.668463979	0.343758359	-1.585480191	-0.225239394	2.326794337	-0.491871512	0.122350374	1.204831812	0.97455503	-1.100547668	0.307310157	-0.976429707	0.650033072	-0.179908055
AP1B1	-0.735656178	-0.06934848	1.997048808	-0.350848949	2.064562999	-0.542126932	0.005353757	-0.456705697	-0.785985612	-0.407997625	-1.398839921	-0.951459611	1.130643678	1.441241044	2.515153957	-0.26587681	0.470579263	1.218985761	0.911600894	-1.280407608	0.6425043	-0.032237672	-0.278518492	0.089809471	-1.086982634	0.153392198	-0.327806152	-0.133430887	0.333966438	0.285591983	1.794862728	-0.055336239	-0.202174203	-0.135457369	0.485303679	-1.277767368	-0.952611655	-1.597134863	0.210007883	0.409549099
AP1G1	-1.236247819	0.316841546	-0.090526156				-0.645744981	-0.564424611	-0.370579541	0.669564735	-1.168653876	0.759395377	-1.239572804	-0.923747179	-0.032059858	0.436950652					0.05205254	0.958445678	0.347394124					0.316861267	-1.862713784	-0.61737741
AP1G2	1.54908233	0.577806486	-0.778931519				1.504218818	1.238252667	-1.17931145	-1.33275346	0.88022131	-0.848558673	0.389206877	0.822254328	-0.060889687	-0.589412166	0.857524701	-0.460241661	-0.298061871	-0.757200818	0.710365918	-0.562833435	-0.313821612					0.355108652	0.767697169	0.580156934	2.526121554	0.162410725	0.263485147	-0.584089148	0.79049874	0.379573222	0.214382619	-0.633919121	-0.824893603	-1.635590485
AP1M1																	0.161417094	0.235962848	-0.272836239	-1.620655689											2.25017452	-0.107392089	-0.371548805	-0.774509018	0.667626705	-0.538726308	-0.298778068	-0.509913232	0.043569411	1.135608869
AP1M2				-0.578380531	1.607581401	-0.607634207	0.037920349	-0.306511191	0.75457202	0.357610653	-0.884812566	-0.354327061	0.800943745	-0.372370786	0.90512492	-0.92450876								0.988513277	-1.315191193	-0.064032958	-0.030855789	-0.18471605	-0.411164794	0.114668966
AP1S1	-0.351942319	-0.97395518	0.555239514	1.929357774	0.202154704	-0.669569467	-0.864167855	-0.576863599	-0.699455513	-0.381844025	-1.024540997	-0.684926341	0.297003861	1.195167532	-0.091574299	0.08350158	0.486290254	0.017705236	0.337533065	0.644817331	0.405956428	-1.30505741	0.434664713	-0.69260212	0.525797221	-0.336492696	-0.958645417	0.016139236	-0.698861442	0.007215733	-2.863364405	0.769116403	1.038234452	0.445525121	-1.242497453	0.000304694	0.054660208	-0.388006036	0.166376726	0.533304403
AP1S2	-0.916162016	-0.679733109	-0.985120448				0.424562519	-0.088745894	-0.532526653	-0.473706155	-0.198505025	-0.068507636	-0.328101677	-0.364073807	-0.451751725	1.12516896	-1.0108377	0.201855582	0.223640019	-0.133882577	-0.724767187	1.946316542	0.956974149					0.097679404	-0.645740617	-0.394352851	-2.99432644	0.821054514	0.094511981	0.703529057	0.588608261	-0.363566311	0.014188449	0.67732459	0.805952743	0.371947832
AP2A1				0.012407018	1.883753347	-1.538642315											-0.207198091	-0.403303147	-0.577654888	0.424474705				-0.03549438	-0.281015991	0.017103133	-0.058110812				-1.715105879	0.670858861	0.212265212	1.190862095	-0.781443536	0.026774971	1.066740771	-0.635422568	1.198325049	-0.470173556
AP2A2	-0.185734045	0.558480855	-0.571268053	0.908104719	0.062944784	-1.720974958	-0.680073254	-0.078078083	-0.412642131	-0.252539784	-0.432683805	-0.454870684	0.749252218	1.449186554	0.820600153	-0.517426763	0.167554062	-0.022482504	-0.006029589	-1.087082572	-0.754444659	-0.528111261	-0.442756717	0.068503246	-0.369982854	1.396139967	-0.344734904	-0.668079949	-0.863710689	-0.444475097	-0.734223735	0.53875961	-0.682863191	0.254914647	-1.315999203	0.341878647	1.8112594	-0.97223332	0.903633891	0.802913858
AP2B1	0.337114928	-1.983818689	0.570866663	0.874767603	-0.779273682	0.08010519	0.354946468	0.707397837	-0.205135434	0.938337191	0.50115566	0.79519495	0.321426192	-0.748632076	-0.657795138	-0.080555198	0.143869273	0.016437044	-0.87529466	-1.292741009	-0.04589045	1.259486641	0.990198324	0.893999842	1.10105954	-1.441454474	-0.729204018	0.022751704	-1.058619806	0.166835558	1.800311903	-0.142559347	1.001274214	-0.186643375	0.143810494	0.789435768	-0.488001785	-2.031824421	0.011793527	1.110132372
AP2M1	1.289369398	-0.160972482	-0.487282375	0.252305999	-0.12701519	-1.813257588	0.150603256	-0.206752229	-0.991063811	-0.724855677	-0.298054591	-0.697211781	-1.178473924	-1.533762576	-1.735123814	-0.580177343	0.625975272	0.483528718	0.82322283	-0.054566657	0.338143136	-0.187994665	1.235779186	1.135929253	-0.033656301	1.057477249	-0.471783422	0.560197954	1.264678098	1.407806307	-2.651809717	0.050708954	-0.776209338	0.147187562	-1.122429095	1.278864327	0.303190154	-0.411386082	0.532489088	0.771233983
AP2S1	0.543832498	-2.082361506	0.073145652				-0.870197257	-0.848134245	-0.366763383	-1.092365754	-0.704384197	-0.962621459	0.204755426	2.116598324	1.143904697	-0.477478006					0.281375777	-0.822135434	0.654454752					-0.545794464	-0.008461303	-0.088304006
AP3B1	-1.410946133	-0.151790147	0.152870504				-0.475277483	-0.166932024	-0.676826003	-0.287246363	-0.897573369	-0.543651122	0.674819161	-0.481251482	-0.506344685	0.196180164	-0.605646971	-0.467731206	0.26143089	-0.464561132	-0.355977604	2.34383433	-0.453209726					0.390098748	-0.535557	0.781302789	0.125171542	0.50232002	0.49223779	1.57105338	-0.197493076	0.237578797	-1.37630035	-1.098781217	0.054465116	0.966256415
AP3B2	-0.37118149	-0.314047921	-0.266996746	0.216871228	1.392599361	-0.714912865	-1.288089479	-0.893286757	-0.678207662	0.323530589	-1.288089479	0.26460481	-0.984621715	2.456643805	0.211571608	1.331161418					0.176628617	-0.411511069	-0.438397454	-1.50322616	0.279662706	-0.580651812	0.909657541	-0.068325844	1.015908498	-0.978729137
AP3D1	0.709439337	0.729813124	0.300655618	-0.94860006	0.389351314	-1.064254544	-0.115553141	0.281364685	-0.600910491	0.155137509	0.774168204	0.262834145	-0.938566475	-0.501293845	-0.495110087	-0.908887495	-0.73739724	-1.135954171	0.045924555	-0.312513582	0.771087021	-1.102885076	0.450029042	0.476652697	-1.023876514	1.38898894	0.781738167	0.143937066	-0.436777749	0.51841303	-1.768576037	1.732815045	-0.0071375	0.823662917	0.115981841	-0.091236927	1.515139783	-0.836036157	0.008364394	0.646963081
AP3M1				-1.212737537	-0.999624468	1.383995426											-1.051890648	-0.323322149	-0.656186207	-0.093662047				0.305743193	1.033378226	0.146362882	-0.657117721				2.751773186	-0.463696455	0.724907773	-0.212965811	0.937710027	-1.035978413	-0.614568173	-0.108593517	0.058245123	0.088227313
AP3M2	0.234815768	1.398041777	-1.914044493				1.833054634	0.46509296	0.635475283	-0.402753693	0.760504039	0.355999243	0.226067399	-0.229919826	-0.467719615	1.119655267	-0.864074622	-1.162319595	-0.422860751	0.204178889	0.10162195	0.003946483	1.327005074					-0.855063601	-2.645916653	-1.04628405	1.629643484	-0.855525797	-0.826544624	0.381813458	1.107636328	-0.35821203	1.155271461	-0.909376118	0.437798785	0.482571134
AP3S1	-1.153181954	0.269919932	-1.433216163	1.700577623	-0.008477827	-0.342179185	0.607987374	0.052628026	1.113575277	0.512943597	0.343476981	0.818602135	1.732578338	1.35362174	1.386240314	0.314513936					0.039221775	1.759729719	0.153181106	-1.349496951	0.27265591	-0.863900695	0.590821125	-0.391753185	-1.43461025	-1.41933201
AP3S2	-0.877350965	-0.579757045	1.466201157	0.844968756	0.586954846	-0.476419657	1.337846349	0.849949519	0.145493831	1.085798286	0.820958902	0.963172385	-1.078834511	-0.151375813	-0.057795009	0.899014103					-0.168085455	-0.97158904	1.233085919	-0.955559093	0.214199135	0.274829649	-0.488973636	-0.431394738	-0.729074794	-0.870238565
AP4B1				-0.754707216	-0.295807894	1.669315588											0.303848388	0.556169387	-1.107092773	-0.959682471				-0.265680641	0.068990519	0.303036942	-0.725147297				2.80884426	0.070590192	-1.162290031	0.363746064	0.171975576	0.402491863	-0.221553785	-0.734617363	-0.539745906	0.047316599
AP4E1	-0.296249727	-0.538635866	-0.538635866				-0.572661508	0.414093189	1.111459733	0.666904788	-0.327272961	0.952647057	-0.146403237	0.841975559	-0.58966835	-1.182752895	-0.257174947	0.335164828	0.034275878	-1.154459725	-0.175056657	-0.313563022	0.638668242					0.964330312	-1.203370423	-0.112018171	2.875775176	-0.327687873	0.261609863	-0.060144361	0.751612294	-1.138547516	0.257358807	-0.65431716	-0.819562329	-0.103902935
AP4M1	1.416773583	-1.697516736	0.339503347				-1.226396564	-0.07085221	-0.561692442	-0.409118009	1.710365596	0.923838477	-1.906476404	-0.627926305	-1.757450213	-0.383097563	0.067405501	0.521945963	0.369821818	-1.424524393	1.075964454	-0.812196469	-0.925799512					1.027920261	1.412313214	0.844594391	0.757495299	0.430417818	-1.288394774	-0.454213324	-0.698499758	0.742769061	2.122525894	-1.520350626	0.240104101	0.133497417
AP4S1	0.428988929	0.801360029	1.712689302	1.01270415	0.454774938	1.553724866	-1.011818075	1.41273665	-0.038427141	0.353404489	-0.053958208	-0.040635255	-0.742861139	-0.048208391	0.064667984	0.946179175	0.522779559	0.491348737	0.672279123	-0.542456974	-1.560256687	0.252602618	-0.73712057	-0.928964111	-0.595611991	-0.659224995	-0.837402856	0.745721285	-1.046600578	-1.207019012	1.011846044	0.644546668	0.998950987	-0.601816745	-0.668696662	-0.949991281	-0.554836933	0.059818184	-0.733462814	-0.350307893
APAF1	-0.725546184	0.72948937	-0.843841758				-0.835533317	-0.53438453	-0.227951874	-0.707285461	-0.760097614	-0.733680622	-0.840484723	0.098591535	1.180072081	-0.635391421	1.015190588	0.434920592	0.679392351	0.215504816	-0.47712548	1.356455909	-0.867500872					0.628989182	0.28736666	0.254235197	-0.833071085	-1.119588025	0.686832987	-0.558770736	-0.240511253	0.473513154	-0.684757142	-1.159081457	0.760666424	0.329758787
APBA1	-0.467687473	0.615022544	-0.55284444	2.033042947	-0.150504398	-0.28641681	0.737966465	0.555088916	0.047446064	-1.832829428	-0.724002908	0.104201165	0.359599122	0.481517488	1.633435844	-1.794992694	-0.117582169	-0.391120653	-0.04861	-0.983110194	-0.382530505	-0.966463997	0.286559954	-0.369549495	0.443474821	-0.704094414	-0.965952652	1.262425644	-0.314104953	0.461548101	-0.924315553	0.399719057	1.323623468	-0.57483399	-0.945666452	0.409896584	0.333953506	-1.38951421	0.606356727	2.301203881
APBA2	-1.227769595	-0.983700076	0.074790894	1.714052408	0.11381383	-1.307278657	0.71081003	0.454922902	0.463357737	1.52502503	-0.456006053	0.616596864	0.718181747	-0.044314671	0.288616578	1.984581038	-0.361143585	0.153135139	0.798896528	-0.245993305	-0.510975953	-0.513545106	0.606605531	-0.262156614	0.823771399	-0.48115587	-0.601046496	-0.961528261	-0.026060162	-0.806098125	-1.294203789	-0.241280645	-1.495247711	-0.242756657	-0.954129898	0.31837012	0.599330658	-0.471570665	2.069748836	1.366844973
APBA3	0.513465218	1.520348525	0.463994073	0.789992692	0.886626122	-1.808245545	-0.591983819	0.518475534	0.570286695	-0.066979932	0.114339367	-0.129373254	-0.812677425	0.441070668	0.709990458	-0.415285929	-0.999534777	-1.58729256	0.234783693	0.544047889	-0.443946943	-0.903737585	0.088595384	-0.638517805	-0.423125969	0.493276908	0.699993597	0.580876339	-0.328198486	0.079885459	-1.048835987	1.39044438	-0.059676948	0.001971396	-0.626951168	0.872226978	1.11660542	-0.741965099	1.402976637	-0.498799855
APBB1	-0.313294443	-0.214474934	0.35209025	-1.245324445	0.791091706	-1.120741132	2.122374846	2.171945502	-0.284555892	-0.176120082	-0.023277226	-0.311062423	-0.63017352	-0.09763321	0.808752464	-0.730003313	-0.179340389	-1.292242694	1.38517924	1.302465444	-0.563637199	1.366637209	-0.550461265	0.770291836	-0.813137175	0.854016032	0.763803178	-0.913827829	1.405665779	-0.050127998	-2.124201684	0.318643926	1.178252956	-0.643861066	0.424233994	-0.522248154	0.114931663	-0.282992592	0.738782743	-0.417603386
APBB1IP				-0.852792733	-0.066333048	-0.512011985	0.876494712	-0.146913333	1.795211746	0.893587122	0.111609367	-1.076313123	0.95982021	0.32312794	-0.866931102	-0.535765659	-1.062853406	-1.812563883	-1.270803562	0.223885348				0.142544679	-0.611815145	1.900408233	-4.090660262	-1.298514453	0.218436929	-0.38193397	1.905969403	0.385622297	-0.648876841	0.639779474	0.82276423	-0.817603606	0.781914006	0.041958344	0.507467801	0.303340395
APBB2	-1.765767168	-0.474811405	-0.373208405				-0.574415865	-0.183675101	-0.252465818	-0.472015216	-0.783408789	-0.433286359	-0.320841682	-0.475525727	0.342304862	-0.445222178	-0.046174097	0.095255453	0.70922332	-1.136801473	-0.050469464	-0.779620404	0.182619771					0.984071136	0.615229796	1.134895799	-2.115574	0.153592352	-0.205635183	1.286300279	0.178714746	0.273618388	1.102474969	-1.577351905	0.871609925	0.410747228
APBB3	1.767244545	0.353839892	0.09579091	-1.821090535	-0.492952901	1.058175953	-0.289358	-0.735943489	-0.960878091	0.319771472	1.055324042	0.019311382	0.529929349	1.231002892	0.680980324	0.925617227	1.006598342	0.594306015	0.728178401	0.737064757	0.430081637	-0.021504082	-1.423179236	-0.046364498	1.108170788	-0.092532479	0.286593671	-0.318911451	-0.94117579	0.172004215	-0.355784002	0.376705684	-0.605871468	-0.014351713	-2.753311489	0.814387601	0.903078057	-0.134952268	-0.705871832	-0.590176084
APC	-0.784451364	-0.960403072	1.013555151	0.034667795	1.258018169	-1.158721861	-0.564729135	-0.440242696	-0.010546639	0.335631713	-0.36334986	0.397437153	-0.508176624	-0.764261375	-0.236334753	0.647219168	-0.292420502	0.171318459	0.745119615	0.387414096	-0.866928727	-0.179617368	-1.174844216	-0.475727258	1.457452573	-0.782217404	-0.333472015	0.726188598	0.450232408	0.061732256	-0.143921048	-1.343710555	0.725977303	-0.885091746	0.338422661	-1.61037305	0.39347219	-0.785934903	0.860934172	1.438793306
APC2	-0.363974689	-0.144288029	-0.505550537	-1.157794837	-0.127439757	0.077116134	0.386502877	0.298747161	0.085753503	-0.104674935	0.346079085	1.60740442	0.420929569	0.344978342	0.401116206	0.247959792	-0.007191183	0.349978114	-0.133051991	-0.38749133	-0.280981951	0.182800999	-1.076735854	0.006138817	-1.263412093	1.264297424	1.201094312	-0.659999483	0.549696256	0.272510305	-0.564264163	0.673387244	-1.939251212	-0.456581908	-1.494390027	0.362298462	1.373774857	0.339107219	-0.014136477	1.897812395
Apcdd1				1.463004543	-2.555938415	-0.705623662																		-1.085028669	-2.555938415	-0.091860684	0.419508471
APCDD1L																	0.509250961	-0.895968534	-0.415774513	-0.936810148											-2.174388416	1.10301354	0.939599232	1.319862493	-0.000236411	0.512169928	0.534939467	-1.225732069	0.381358728	0.348715743
APCS	2.402207276	0.159994776	0.550839157				-0.828958829	0.424767467	0.785140887	-1.156677052	0.280151597	-0.769479721	-0.099465063	0.921009829	3.149726995	-0.623114465					-0.374844903	-0.601123229	-0.72454777					0.036987008	-0.115792661	0.011329354
APEH				-0.667768252	-0.83428553	0.067088189	-1.516125157	0.489620545	-1.868939962	0.160068255	0.814003388	-0.480943258	0.841142988	0.324198219	-1.056044313	1.156479297	0.963136404	0.66396662	0.85548615	0.022007396				-0.433749316	0.03993248	2.137419573	-0.308637144	1.33353288	-0.899668521	0.576208794	2.348473726	-0.597124632	-0.354895664	-1.321681422	0.208185745	-0.120201578	-0.68401422	-0.068284016	-1.586197108	-0.328857401
APEX1	-0.2209019	-0.369147118	-0.304379789	-0.261165353	-0.461809085	-0.173962584	0.849059845	0.548094882	-1.327838993	-1.326155535	-0.352181291	-1.012097007	0.191575791	0.75254156	-1.228889046	0.342151798	0.232955835	0.727933318	-0.11175526	-0.839946178	-0.451185733	-0.155175055	0.944910008	0.054620787	1.716722839	0.648118737	-1.522525341	-1.386198886	-0.028022012	0.687634884	2.529927847	-1.055428178	0.341448168	-1.086683587	0.249785671	0.994205358	-0.454362625	0.200197763	-1.082175595	-0.646102537
APEX2	0.641831686	0.410772279	0.875743679				-0.715661371	-0.515288276	-1.252407399	-0.684834741	-0.647661452	-0.44456836	-0.722914695	0.700550278	1.119429779	-0.269581901	0.449448824	1.111378933	-0.355265626	-1.121227077	-0.236764578	-0.105545655	-0.952763481					-0.059235485	0.986149938	0.609883719	2.35879224	-1.023790965	-0.004755581	-0.778949036	-0.644541119	1.323100287	-0.675976781	-0.095452041	-0.572426842	0.029664785
APH1A				0.406172133	-0.731288762	1.82284399	-0.881723452	-0.558854703	0.45754078	-0.073968784	-0.44462677	-0.026568078	0.940484047	1.731143378	-0.061924343	1.226053879	0.365743221	1.001559803	-0.423916279	0.299212906				-0.788738539	0.49044932	-1.044413227	-0.155024916	-1.079485417	-1.388755603	-1.062778611	1.830489731	-0.181411259	0.505551345	-1.124711251	-2.197968022	0.615333111	0.083090598	-0.780993786	0.660946186	-0.652926305
APH1B							1.062668967	1.552625168	0.249076833	-0.320861407	1.005992953	-0.506250239	-0.434743118	-1.039640395	-0.837831409	-0.834653314	-0.376136707	-0.532215179	0.473974838	1.786258034								-0.567163713	2.220024965	0.860330298	-2.002297263	-0.178401585	0.875424236	-0.131499074	-0.420980359	-1.464483679	0.259740637	0.002242183	0.360963195	1.347410723
API5	-0.406555393	-0.438121979	-0.760656242				0.068451085	-0.073427784	0.305899976	-0.04961149	-0.387792868	0.045545309	-1.907008932	-1.430512809	-0.578012294	0.00640221	-0.208670986	0.922721193	-0.376796746	-0.733454471	0.101764264	1.882542179	-0.48431913					1.312919047	-0.709796132	0.835911389	2.562465019	0.56021881	0.762377178	-0.365708595	0.288759499	-1.123744027	-0.751222231	0.352549765	-1.01606873	-0.873425678
APIP				-0.526908264	-0.265548695	0.54078284	1.098909256	1.254888119	-0.701544821	1.023296234	0.193281287	1.056998038	-0.776725769	-0.683397696	0.02909301	0.93385683								-1.005297851	0.866277287	1.522378656	-1.131683973	0.865589073	-0.857523684	0.52252199
APITD1							-0.14128511	-0.531541245	-0.34734035	-0.310916444	-1.479603483	-0.401455867	-0.504483487	0.581989594	0.191733459	-0.01744383												0.135536575	-1.175724039	0.919170895
APITD1	-0.678375052	0.248773806	-1.057220075																		0.893276042	0.243820971	0.081306246
APLN																	1.006965866	-0.15531027	0.500795673	0.334165054											-0.320569936	-0.201830073	-1.519435792	1.198235002	-0.861989555	0.27288929	0.724275519	-1.478305834	0.919758249	-0.419643193
APLNR	0.384252437	1.52782443	-0.290868378	-0.805571873	-0.616521406	0.202000596	0.73769002	-1.399752906	-0.388195614	0.332570023	-0.129714144	-1.399752906	-0.527377944	-1.399752906	0.675555051	-0.176936721					-0.029086838	-0.311535342	-1.558442154	-0.882997419	-0.408248515	1.900025171	0.611313446	-0.239071689	-0.055152182	0.208300086
APLP1	-0.414371495	1.260158043	0.732872978	-1.136602053	0.02943593	0.542614057	-0.348479853	-0.518363781	-0.518363781	-0.518363781	-0.518363781	-0.518363781	3.066622706	-0.219977907	-0.518363781	-0.40292983	0.099238654	-0.245882943	-0.761267389	-0.774626144	1.487050404	0.275892589	-0.95124356	-0.904052085	-0.173072204	1.873934682	-0.232258329	-0.418175823	-0.518363781	-0.080585966	-0.462962712	0.728785305	-1.257226489	1.740986752	0.165787315	0.31319321	-0.181448398	-1.800278264	1.334433265	1.101267839
APLP2	0.491532307	-1.399435673	-0.125740823				-0.06216214	-0.114209253	0.242807974	-0.051991757	0.363737959	0.202650925	2.071961988	1.76995204	1.332901455	0.501159521	0.068266164	0.07045248	-0.203793883	1.14482269	-0.453041251	-1.143148968	1.248556802					-1.125020159	-0.817008142	-1.043675539	-3.108310792	0.382749288	0.420807222	0.832835876	0.186494723	-0.548449726	0.030812057	0.093021763	0.285078523	0.345213614
APOA1	-0.376842871	-0.464179846	0.016173514	1.292447828	-0.155631995	0.640028001	0.605309181	0.759182012	-0.151565217	-0.048490004	0.954640994	-0.346145841	0.580829661	0.116113575	1.391044698	-1.567296223	-0.277080987	-1.415121201	-0.344469327	0.718913507	2.345159499	-0.828083906	-0.988201692	-1.626038134	-0.944464908	0.247230128	0.546429081	-0.278853226	0.373627332	-0.374643578	0.336193567	-0.165178026	-0.070889926	0.002352334	0.744537818	0.36860325	-0.491883106	0.955257517	0.131679983	-0.492915405
APOA1BP																	0.0381985	0.336884451	0.197283096	-0.470249018											2.988762348	-0.467030345	0.552706709	-0.772256365	0.411804188	-0.265486666	0.066105074	-0.952193849	-0.966198499	-0.698329623
APOA2							-0.252041396	-0.475181815	0.325109328	-0.454461445	0.43846447	-0.417184978	-0.739598562	-0.360636023	0.687068898	0.646578709												-0.210084447	2.571993895	-0.443007475
APOA4	-0.722535993	-0.439364811	-0.520270863				-0.919941767	-0.397325595	-0.054921897	-0.675573654	-0.637368609	-0.391558796	1.186381618	0.565009011	2.24242671	-1.676834154	-0.905328091	-0.085301332	0.378919785	0.465778967	1.219209258	-0.611290172	2.139515601					0.066180885	0.446789628	-0.329565705	-1.902433458	0.874397527	-1.499774579	-0.696802653	-0.307204352	0.069523575	0.986934058	0.775682384	1.733923023	0.111685148
Apoa5				0.410135728	-1.339688893	-0.657483381																		0.218645166	-0.078888172	1.842433737	-0.395154186
APOB	-0.735214622	-1.127329087	-0.906764701	0.076635357	0.680097885	-0.410166313	-0.750046079	0.063725553	2.17086807	0.704996165	0.623773711	0.520118389	0.27026265	0.845008204	2.26678792	-1.281472991					0.171550078	0.220564387	1.813529401	-0.483644256	1.550396509	-0.880866506	-0.532452675	-1.023881781	0.534815786	-0.80187374
APOB48R							0.004221797	-0.671265771	-0.534057359	-0.669154873	-0.709261947	-1.321422556	-0.090768642	1.209544928	1.591617584	-1.50295984												0.688152961	-1.232764813	-0.107655831
APOBEC1	-0.366614274	0.407216506	-0.269885427				0.160653528	-0.86469399	-1.625435697	-0.200423152	-0.674508563	0.334301092	0.455578755	0.541024382	-0.236255189	-0.407146442					0.880113095	2.180578712	-0.91474441					-0.112221215	2.70197184	-0.120490146
APOBEC2	-0.627524192	-0.058962005	2.328999181	0.320076649	-1.214206719	0.893386895	0.545520826	-0.26718289	-0.874398941	0.865054145	-1.29873097	-0.238414617	2.126748409	-0.837411161	-1.925468349	0.312292325					0.88864164	-0.513811754	-0.248482734	-0.807167137	-0.714084917	1.568909133	-0.046913904	-0.669938714	-0.293896287	-0.018542816
APOBEC3A							0.884540256	1.467462932	0.401743123	-0.447266608	-0.248387107	0.544387731	-1.285303678	-1.430691451	-0.072824513	-0.906746835												0.567704638	1.770582723	0.545759314
APOBEC3B	1.410553139	-0.282878624	-1.394553217	0.725151448	-0.725278819	1.094046738	-0.899181456	-0.400182888	0.50792881	-0.705673932	-1.054763894	-0.831095475	-0.86454122	-0.282824158	0.06805754	-0.505596708					0.154879247	1.571832355	-0.392318092	-1.370323584	0.257532016	0.959936022	-0.941063822	0.004450901	-0.598169752	1.266430523
APOBEC3C	0.002771503	-0.925299317	1.466273318				0.748030484	0.024204168	1.788539265	-0.384967966	-0.16320911	-0.680285858	1.845195949	2.176211608	0.480567668	0.966814527	1.303828049	0.127724681	0.955497548	0.432673291	-0.114168085	-1.00044818	0.048102489					-0.941663827	-0.983716879	-0.514778029	-1.890953572	-0.569747922	1.85824669	-1.32385853	-0.957054492	-0.064875459	0.2226431	0.136497678	-0.292200435	0.061579373
APOBEC3F	-0.486853578	-0.418440696	-0.437987234				0.414596178	0.544798716	2.716391051	-0.237966544	-0.927729991	1.341514248	-0.552622678	-0.537122376	-0.907579598	1.034608265	0.753904521	1.669260186	1.415846426	0.438202293	0.819506692	0.571917215	1.774029284					0.008488261	0.085989772	-0.431720321	-1.716631972	-0.687150955	0.286976294	-1.341811424	-0.963201558	0.740406622	0.142090593	0.247646637	-0.720387983	-0.265149679
APOBEC3F							0.278145254	0.041498927	1.305877231	-0.140798005	-0.240438564	-0.189863432	0.826923181	2.566858699	0.352875674	-0.456326441												-0.173256672	-0.834130227	-0.186466594
APOBEC3G	0.53720909	-0.233273761	2.339079037				0.348865484	0.132053165	1.610220691	0.371983945	0.620779221	-0.106367509	1.211231649	0.194650651	-0.272941065	0.665697155	1.011133473	-0.545240694	0.878802481	1.601425398	-0.506407894	-1.207588055	-0.188430844					-0.871307403	-0.442610821	-0.980341152	-0.053207006	-1.855268015	0.01023597	-0.198078092	-1.046431951	0.832519634	-0.854948016	-0.69943435	-0.386097001	1.304588172
APOC1	1.170824455	-1.438910428	1.094228462				-0.566584276	1.172757	0.896252	0.673800705	0.149974298	-0.1296986	0.59301856	1.013609115	1.362194541	-0.203984808	0.736873287	0.114795109	1.177915314	1.662841075	-1.241949305	0.120365131	0.826142489					-0.46681436	0.071942344	-0.101450486	-1.774893076	0.157398026	-0.900472928	-0.325323049	-0.605549038	1.65083079	-0.681789152	-0.086797107	-0.534978114	-0.590851137
APOC2				-0.618837129	0.935351964	0.959352768	-0.762119151	0.294100166	-0.65093817	0.683233598	-0.095033267	1.861751993	1.455941414	-0.762119151	1.439264266	-0.762119151								-0.72874535	-1.636754495	0.639987823	0.449644419	-0.762119151	0.516462127	-0.762119151
APOC2	-0.694994632	2.060752704	-0.600115356																		1.038322295	-0.628437528	-0.689330198
APOC3	-1.069706137	-0.078654863	-0.975320302				1.785258461	-0.577973971	0.608480969	-0.049585392	0.488480632	0.784610495	0.252350938	-0.918620087	-0.728942136	-0.699909796					0.676431822	0.629238904	1.431518507					-0.428941295	-1.311524414	0.469125739
APOC4							0.977881052	0.348493625	2.329972025	-0.189563135	0.918317573	-1.096913465	-1.1386079	1.446447087	1.158556939	-1.220011322	-0.466406235	-0.920734078	-0.383892325	1.581578408								-0.302733746	-1.400687208	-0.846746853	-1.216227068	0.755790515	-1.934729182	0.289371642	-0.83373764	-0.012019411	0.638419049	0.505535675	0.831049808	1.166000843
APOD	-0.178397331	0.660645599	-1.234969908				-0.138279925	-0.639909596	0.68364958	-0.819753122	0.139288493	-0.103351637	2.561974013	2.567919254	0.913656073	-0.141624123					-0.447719752	1.012836458	-1.110667252					-0.415476765	-0.57897088	0.177189401
APOE	0.070268209	-1.040936751	1.866374843				-0.782296234	-0.300025209	-0.361312485	0.130733275	0.17210494	0.09435813	1.563189422	1.270818902	1.516983508	-0.506793269	0.32390579	-0.889624355	0.838266513	1.382918342	-1.056299031	-0.533981492	1.332535594					-0.757120558	-0.621194079	-0.581014661	-1.112394085	-0.057675861	-1.135133512	0.215178424	-0.878821596	0.659731598	-0.515658797	1.961305815	-0.134305763	-0.657692513
APOF	-0.452937225	1.47712997	-0.802345941	1.91087118	-0.445430347	-0.285422221	-0.248311685	0.733133169	-0.595287139	-0.278052438	1.27838031	-0.28300923	-0.253268477	-1.507336902	0.951232026	1.620398972					-0.652599348	0.212603187	-1.118477637	-1.233923515	0.59920201	-0.411235233	-0.134061874	-0.059953582	1.065238246	0.728176377
APOH	-1.100690144	0.766687617	0.288456727	0.071586364	0.152146602	-1.258074983	0.772856573	0.028129977	0.267680983	-0.245642601	-0.503119192	-0.32060414	-1.002591187	-0.347492518	0.402937673	-0.868964095					-0.645232153	-1.009598546	-0.053136766	-0.356470447	-0.340614046	2.0161406	-0.284714091	0.649007074	1.740838189	-0.026461579
APOL1	-1.175190666	0.530625245	1.832172645	2.214638603	-0.294927763	-0.554274419	0.431542524	1.339559993	1.119143805	2.120163345	1.453158121	1.924436841	-0.217297234	0.004909915	0.190530279	-0.015302365	-1.016805952	-0.640989806	0.662628079	-0.117288547	0.300553735	-0.593438419	-0.557284324	-0.496281249	-0.618292049	-0.268831445	0.017968322	-0.760342339	-0.740897615	-0.831852873	-1.042407684	0.303321629	2.427383214	1.408751139	-0.239661947	-0.633896217	0.166076899	-1.236437128	-0.143970521	0.103296843
APOL2				2.084318065	-0.591033925	0.361917533	-0.296065227	0.21697808	0.784238527	0.70166959	-0.223874236	0.598404533	1.145547088	0.503997589	-0.313782959	0.433899682	-0.223866401	-0.52697355	0.69421996	0.721006813				-0.663482377	-0.75572252	-0.032336306	-0.40366047	-0.903563639	-0.420990095	-0.287438415	-1.130665024	0.287510639	1.037179303	0.60280166	-0.035832112	0.150139859	0.336986363	-0.481149251	-1.020239905	-0.411118354
APOL3				2.25603546	-0.335707312	-0.208584283	0.569426751	0.909294026	2.371688681	2.016489047	0.468346759	1.498596056	-0.175328356	0.012067134	0.210394028	0.460112715	-0.705641549	-0.22095964	1.248692532	-0.515904493				-0.427821795	-0.50975228	-0.31109512	-0.463074671	-0.855488806	-0.723176232	-0.791036114	2.168946938	-1.15878826	1.282127645	-0.417142836	1.056597547	-0.706642397	-0.496905342	-0.560281081	-0.723555034	-0.250544032
APOL5							-1.037255708	1.158878467	-1.037255708	0.073861413	-1.037255708	-1.037255708	-1.037255708	0.070132832	-0.914212537	0.30130485												-0.518982957	0.264019041	-0.615926061
APOL6							0.215811251	0.510635495	2.244374288	0.689455011	0.659820616	1.087113142	-0.128150368	1.235538406	1.41613092	0.989091679	-1.459325287	-1.167457889	0.568476463	-0.944862713								-0.895098661	-1.135466537	-0.873316114	0.672778016	-0.130766649	2.395932724	-0.245521295	0.204158317	0.626672994	-0.030430063	-1.144552835	0.502382768	0.152515449
APOLD1							-0.810681316	-1.176889534	0.879125888	0.917871468	-0.132008748	1.10909965	0.077967295	-0.750688161	-1.344370426	-0.33323579	1.729134012	0.731611087	-0.514094664	-0.955555299								-0.620702992	0.699146423	0.232949613	-1.536136688	-0.284727734	-0.084811771	0.782869792	-0.872905603	1.155214151	-0.033786803	1.120691074	0.128684361	-1.366185914
APOM	0.372062637	-0.044329428	-0.756972268				1.166889717	-0.13465735	-0.410200988	-1.080098086	-0.541683546	-0.316781654	1.216922318	0.180049905	1.677040036	0.469496458	1.049847006	1.257949524	1.11461718	-0.870815561	-0.023168932	0.221336979	-0.392666345					0.106521855	-0.012747784	-0.519765017	-0.048452481	-1.631388165	0.238727898	0.635231551	-0.141135291	0.284687936	-0.802345771	-0.44400056	-1.188828784	0.545905518
APOO							-0.311102893	0.406155775	-0.502691186	0.158288422	0.400767355	0.196606081	-1.560617786	-1.382799903	-1.472606915	-0.785283917	-0.044160139	0.512178938	0.18218904	-0.959597955								1.650282247	0.105601642	1.080905792	3.011978192	-0.192023107	0.400733075	-0.498100694	0.382472764	-0.098547708	-0.660518083	-1.059905443	-0.677391272	-0.299307608
APOOL	0.614060133	0.560142658	-0.113825781				0.16628118	-0.203025915	-0.183939238	0.584395915	0.164071367	0.297580627	-1.556157907	-1.122104258	-0.659041415	-0.360619021	0.994677626	0.411027941	1.139946952	-0.295869044	0.371431495	1.368904784	-1.893102458					1.643757502	0.431204642	0.657650412	0.45764792	-0.105965468	1.212067856	-0.795557522	-0.730881545	-0.908932129	0.041648757	0.130527874	-1.348158432	-0.202180785
APP	-0.593631962	-0.547224831	-0.916881635	0.164876819	0.802276717	-2.159874579	-0.170729529	-0.439472061	0.375375103	1.225741412	-0.049959588	0.577146479	1.451868769	1.283061445	0.553291389	-0.644062715	0.049478876	-0.172082744	-0.132505907	0.973288926	-0.234643464	1.46215061	1.102628697	0.480182694	-0.009379851	0.654951585	0.066966615	0.150149222	-0.930893201	-0.452768253	-3.192406755	0.516537632	0.112852185	0.841931864	-0.38078518	-0.01579913	0.09355403	0.321090175	0.346348041	0.638497986
APPBP2	-0.61136264	-0.302901459	-0.983153773	-1.767721939	-0.209588926	0.794390175	0.665753497	-0.05497716	0.082035739	0.985399599	0.201571284	0.580309402	-0.018050722	-0.612153544	-0.898000216	2.185110494	0.287279705	-0.629187114	0.251045664	1.128472259	-0.361804602	2.082788577	-0.600028251	1.149458086	0.335451635	-0.751325883	0.449336851	-0.225864596	-0.782817572	-1.12069135	-0.8711645	0.371038645	1.278868163	0.247768764	0.065401064	-1.604817145	-0.031573017	-1.375832712	0.734100532	0.148599692
APPL1				-0.42285709	-0.200548762	1.608269025	-0.195369211	0.165836655	1.1774078	1.66518176	-0.369643739	1.824852277	-1.260488395	-2.074418594	-0.228471635	1.280609476	0.77532063	0.123813036	0.735337493	-1.474329903				-0.45435013	1.089248825	-1.304720059	-0.31504181	1.128727765	-0.974249784	-0.986906593	2.035963112	-1.549380522	0.85373745	-0.841461128	0.469901498	0.28247158	-0.343340841	-0.449287701	-0.297284432	-0.321460272
APPL2				-1.053935219	-1.138522753	0.567369798	0.387350626	-0.816847703	0.688916589	-1.165920632	0.565329625	-0.710473408	1.035923998	-1.015826157	-1.169363166	1.167773043	-0.825031972	-0.21388686	0.547340039	-0.852448305				-0.802748552	0.872712672	0.204919051	1.350205002	1.395668782	-0.883288605	0.13019335	-2.368889547	0.238888884	0.37752592	1.121365154	-0.95461535	0.341822009	-0.093426783	0.195918832	1.157022637	1.328415342
APRT	1.176115891	-1.114120819	0.625210227				-0.832462067	-0.591823199	-0.942083821	-0.397877499	-0.304133955	-0.469389674	2.466766021	1.378286615	0.458663699	-0.24084338	-0.23663522	0.25154565	0.615941996	-0.909214644	0.666502973	-1.11814938	0.249546949					-0.455225697	-0.247872931	-0.402258006	2.424316759	-0.508494938	0.455866368	-0.024781437	-0.16457494	0.268079095	0.972513025	-1.728307312	-0.931295804	-0.484958598
APTX				1.41690527	0.274405669	-1.168895592	0.206585167	0.251337472	0.116185509	0.83401249	-0.450378678	1.561684978	-0.421737203	-0.454853909	0.538647273	-0.561364396	0.996239991	1.013225504	0.513757263	-0.97499419				0.134110871	0.976823634	-1.166444904	-0.466904948	1.699522078	-1.963006605	-0.743953803	0.470257656	-0.238166496	1.084508375	-0.22406579	-0.919721249	0.833955088	-0.007526802	-0.888370016	-1.764472793	0.105373457
AQP1	-0.122917281	-0.293188402	-0.460418967				-0.777803675	-0.741653049	-0.905857799	-0.784214789	-0.910265337	-0.859108364	-0.823697904	-0.529732161	-0.424772923	-0.741367519	-0.686589754	-0.379254456	0.292043988	-0.637931379	1.25952206	-0.628156292	-0.499439433					1.144338493	0.274812379	0.5674793	-0.641960736	-0.352856469	1.050021724	-0.116558525	2.888391628	-0.022441858	-0.125023697	-0.809390818	-0.006057953	-0.452391696
AQP1
AQP11																	0.394796637	1.656725465	1.245429189	-0.750307452											-0.772600282	-0.482845032	-1.306416923	-0.84945256	-1.445817986	1.253856652	-0.133169747	0.316655756	-0.095052873	0.968199159
AQP2	-0.358479719	0.422628721	-0.528285901	0.53542432	-0.18816411	-1.220933346	0.494344408	1.542772731	1.427774183	1.008104156	-0.651160611	-0.008960926	1.50543554	-0.337528206	0.552590426	-1.069337149	-1.387854465	0.38341549	-1.139088343	-0.672261693	0.116977592	-0.83393703	-1.105626922	0.854217049	0.216191381	-1.400569428	1.203834135	-0.919988386	-1.702575908	-0.530188112	-0.980696841	0.144449026	0.236348037	1.52496671	-0.269023932	0.094507068	0.950997138	0.100314272	1.973863616	-0.959936085
AQP3	1.053448982	-0.14471034	0.510812345	-0.566724216	-0.419398804	1.645895444	0.335224909	0.452464811	-0.610955923	0.429915071	1.793787323	0.52150145	-0.501429395	-0.043379663	0.494361189	-0.445281563	0.05721783	-0.282889729	-0.247043941	-0.513568238	1.268110204	-0.384136791	0.350331395	-1.224534265	0.850747715	0.371694683	-0.657680556	-0.600052763	-0.143273954	-0.305246029	2.976243162	-0.611753114	-0.172604838	-0.238824516	1.371311311	-0.380209401	-0.474885501	-0.563198123	-0.408585833	-0.51120907
AQP4	-0.70841879	-0.645292363	-0.687376647	-1.275262364	-0.104722477	0.486310775	-0.433777116	0.233694837	0.441793521	0.13715392	0.158345626	0.676329168	-0.581592242	-0.569349735	0.935570635	-0.477139232					1.122247588	-0.582165936	1.395795437	0.298678853	1.646869868	-1.147077961	0.095203306	-0.197897439	-0.313188252	0.154854768
AQP5	-0.058725471	0.183517097	-0.380247424				0.567073582	1.257424029	0.506751698	-0.217110907	1.458496974	1.32779956	-1.193990302	-1.519058231	-0.716442056	-1.52743627					-1.023291331	-0.895563431	-0.87794579					0.138117964	0.292273889	0.066066825
AQP6	-1.53975684	-0.470259854	-0.072459145				1.237593427	-0.088939112	0.327201347	0.469403307	-0.025296955	-0.586559908	-1.323166054	-0.698265051	-0.661061812	0.336328	0.266678548	-0.477375603	1.065439164	0.472275498	-0.84197527	0.005796732	0.534023902					0.594739125	-0.227139782	1.255299267	-1.416455127	0.58740748	-1.009824912	0.963016182	-2.180959213	1.485240524	0.236408022	0.061139365	-0.128224727	0.075234801
AQP7	-0.045400391	0.961114738	0.875776916	0.198012623	0.292382721	0.896637428	0.301291434	0.321324109	0.784479557	-0.54569007	2.180356358	-0.328535872	-0.653065208	-0.149043103	1.017659895	-1.620242762	0.505959915	-0.038241342	-0.522509359	1.561454985	0.301592319	-0.96001733	-0.709102059	-1.961899922	0.423689925	0.793694779	-0.642517554	-0.247603864	-0.327734565	-0.078528086	-0.768161189	-2.448637099	-1.23753896	0.42994521	0.052440255	0.742230889	0.39506481	0.913692069	-0.015049784	0.4293496
AQP8	0.222214899	-0.401082945	0.334318828	0.220281659	-1.595492957	-1.060846622	-0.378580067	0.331592388	0.841369644	-1.266881586	-1.070002093	-0.544990114	2.112883032	-0.758276231	1.045280547	0.650349661					-0.522155189	-1.042317418	0.168405013	-0.081884401	0.8728157	1.104298609	0.540828013	-0.694993537	-0.765307641	-0.529755391
AQP9	-1.138970211	0.084591952	0.084591952	1.181207377	0.188897761	0.29701156	-0.405925212	-0.897411848	2.849341287	-0.339328107	-0.966672838	-0.748234333	1.938292889	0.253386129	1.133799859	-0.605716528					-0.214501021	1.634437358	-1.492443724	-0.323509356	0.977289505	-1.763696603	-0.557200245	-0.710939954	-0.966672838	-0.32201286
AQR	-1.136074248	-0.303107386	0.290381503	0.534184939	-0.432022261	-1.390546931	0.103070032	-0.271670079	-0.267769937	1.450250167	-0.061652559	-0.354463972	-0.058808109	-0.636940967	0.097582683	0.141138002	0.441647915	0.789654007	0.256671181	-0.255213345	-1.354728049	0.71727702	-0.521761187	-1.019767324	1.481993564	0.504958275	0.321199738	-0.319228775	-1.170613988	-0.042955619	2.470925837	-0.11884158	0.316507545	-0.791543327	-0.420926169	-0.105952888	-0.813040422	-0.074373256	-0.607639045	-1.087876454
AR	0.371410255	-0.523681777	-0.052492327	-0.598037805	-0.784960264	0.756034619	0.411775704	0.702823754	-1.664236717	1.296180911	-0.323254537	0.959216732	1.435022968	-0.921253899	0.025359936	0.360375174	-0.302532176	0.81968275	1.128096951	1.120187146	-0.800980828	0.226910713	-0.329004111	0.023507767	1.230631466	0.857505332	-1.484681114	0.35686487	0.515177128	-0.070744252	-1.505663497	-0.877265869	0.06656932	-1.197362943	-1.317101023	0.635597953	-1.000390619	0.793362192	0.567500897	1.069318918
ARAF	0.157683579	-0.299939551	0.975802451				-0.311877118	0.408270746	1.617943446	1.250593906	1.41285368	2.033614001	1.248672048	0.383286585	0.414310873	-0.169385032	-1.788682995	-0.2386682	0.207181131	-0.210868806	0.537550338	-1.528187654	-0.35931993					-1.117135863	-0.983978518	-1.007315373	1.763947207	0.937113796	-0.399375175	-0.338613641	-0.793464682	0.601667773	0.97047307	1.114103273	-0.38666688	-1.438145871
ARAP1	1.785406753	0.141679686	-0.388026378	-0.786120083	-0.02874606	-1.608770947	-0.119707623	-0.912357481	-0.185733866	-0.078106203	-0.388329222	0.244484359	1.043927865	1.341799129	0.038628758	0.32663353	-0.135710033	-1.583596757	-1.075696747	-0.452479412	1.438640411	-0.726601389	-0.560044327	0.47370067	-0.197431973	0.738962142	1.40840625	-0.567838275	0.006073674	-0.447922006	-0.286845152	2.137951947	-0.072552756	0.943738761	-0.416170121	-0.622967198	0.957439221	-0.704678462	1.259217962	0.052348747
ARAP2	-0.728137381	-0.239360078	-0.981577464	-0.441327307	-0.734728535	0.108233823	-0.87786013	0.349039165	0.997498542	0.941183202	0.275789429	-0.06195846	-0.408538953	-0.50552849	-0.138485477	-1.24015609	-1.118840372	-0.402189738	-0.797831383	0.766873522	-1.01778319	0.846811706	0.919223158	-0.472633336	-1.164767034	1.267431894	1.437790495	-0.254223002	-0.28996301	-0.184132168	1.299048527	-0.697227583	-0.989197692	0.16931557	0.579086628	-0.173880511	0.488828828	0.27079043	-0.212550444	0.817774218
ARAP3							-0.381158603	0.266697336	0.333978857	-0.518977203	-0.508125345	0.007337923	-0.061028784	-1.312248043	-0.708884723	0.823397665	0.016331719	-0.345760138	0.408302935	0.485502303								0.363278874	-0.065369527	0.578145668	-1.756509367	-0.239573092	-0.793570469	-0.544724932	-0.774558371	0.732095188	1.155972403	0.756501727	0.811496782	0.088493311
ARC	0.423098385	0.085796671	-0.666860045	1.441298086	-0.875559801	-0.537005008	-1.458285481	1.18580834	-0.652270698	0.318143701	-0.942253354	0.749692693	-0.761870442	0.181144021	-0.332604778	-1.045003114					2.023190811	-0.652921958	-0.887081825	-0.828115147	-0.86410553	0.671069722	0.992417678	0.391210197	0.288460437	1.192658324
ARCN1	-0.314179431	1.377526277	-1.180874655	0.365172973	0.261112332	-1.8833398	-0.039173366	-0.634849767	-1.314568376	-0.009481808	-0.754286996	-0.02306947	-1.39441686	-1.401126817	-1.712301056	-0.206419035	0.290243827	0.338512712	0.178167444	-0.767836576	-0.425338738	1.516475411	-0.223862494	-0.251677241	1.461544903	0.183174134	-0.1359873	1.891952157	-0.069703669	1.034251949	-3.076114157	0.163951265	-0.350806636	0.759377714	-0.270138089	0.805662946	0.44100144	0.078654195	0.511090505	0.89823341
ARD1A	0.432231091	0.999189533	0.850207753																		0.486030067	0.183928124	-2.261856104
AREG				-0.259743546	-0.615981686	-0.696344213	-0.395970995	-0.403531608	-0.420866395	-0.347291999	0.3016249	-0.27350367	-0.423597415	-0.428053289	-0.408821161	-0.16035587	0.337392877	0.071055608	-0.327046458	1.313484035				-0.709488615	2.132306307	0.133626998	0.015624755	-0.005502764	-0.360122769	-0.296974391	-1.814898247	0.960304754	-1.954864065	-0.516512223	0.393350474	-0.738958363	0.133738564	1.09507311	0.896577082	0.151302851
AREG	-0.598260388	2.145788121	-0.588969027																		-0.505346782	-0.62458591	-0.325713809
AREGB																	1.044049524	0.067602104	0.298135459	1.455682697											-1.210575009	0.544665403	-1.18148708	-1.047252132	-0.705468963	-0.971228473	-0.058776269	1.303219077	1.277957575	-0.816523913
ARF1	0.111855362	-0.043748186	1.330854816	0.285258544	-0.333549779	-0.382155202	0.411160905	0.171502565	0.058147196	-0.670683244	-0.17445295	-0.409676502	-2.200365009	0.293455261	-0.080298746	0.533440339	0.135244663	0.385954004	-0.311376479	-0.116775331	-0.916262007	0.482280002	0.631583811	-1.1076543	0.822094906	1.68130546	-0.96529963	0.261733994	0.037085312	0.886953451	-1.753811363	0.861682557	-0.338427109	0.179523543	-1.38800474	0.285758427	0.070942996	1.368742994	0.373785554	0.246760284
ARF3	0.103529862	-0.80068508	1.525081711	0.411981032	0.239016104	-1.328407735	0.000184137	-0.264185669	-0.399146125	-0.739642387	-0.950024654	-0.131343678	0.705875274	0.441662805	-0.03584453	-0.042088766	-0.738524978	-0.035086164	1.586311155	0.481646898	-0.196750474	-1.640232909	-0.716898994	1.440700053	-0.909095111	-0.667291609	0.813097265	0.636061117	-0.839142926	-0.04104623	-1.575018125	0.291964123	0.110537102	0.095044725	0.160051956	-0.401052572	-0.283624541	-0.051664943	0.190141903	0.169273462
ARF4	-2.049146565	1.480798898	0.581852958	0.841357343	1.008592118	-2.038606187	0.26638681	-0.084119059	-0.886803764	-0.997843756	-0.934616129	-0.587633144	-0.855082012	-0.904345929	-0.791346311	-0.85053697					-0.013223931	0.211301534	-0.306119932	-0.073049033	0.113180913	-0.137596826	0.286121671	1.691690194	0.921434588	1.327473802
ARF5	1.480490497	-0.886738616	0.589430542				0.558738905	-0.559614808	-0.484812641	-0.442506497	-0.14237813	-0.219019694	1.514305934	2.479376517	1.492539729	0.026846445	1.605873494	0.881283894	1.17692015	-0.623851487	1.20435698	-0.824079211	-1.218617396					-0.358507342	-0.983595944	-0.844721429	-0.571264568	-0.891476621	1.617831072	-0.628938412	-1.008872292	0.768512701	0.048679707	-1.15137227	-0.451292402	-0.772032967
ARF6	-2.148035832	0.073172121	-0.685833612	-1.815319522	0.44543464	-0.143568441	-0.225498668	-0.258622711	-0.035374775	-0.619385058	-1.071477241	-0.652690082	-0.751451169	1.1330293	1.531143181	-0.08889585	0.120212793	0.87095911	-0.05442621	-0.467805649	0.08433397	0.173628762	-0.205874104	0.568373461	0.12541568	1.361380552	-0.541716369	0.410941103	-0.234442654	0.219472407	-1.400613846	-0.213471418	2.565101293	-0.180327409	0.683258145	0.452573544	0.383005652	-1.010193538	-0.970432236	-0.777840229
ARFGAP1				-0.106531301	-0.199508231	-0.965653229	-0.796513372	-0.69434449	-0.829766451	-0.703019207	-0.831694166	-0.602296112	0.879634595	0.295537029	-0.560368316	-0.849043598	-0.87066937	-1.049702234	-0.33549573	-1.467213175				0.325338894	-1.417720787	0.951647134	1.412427519	0.046861827	0.47095907	0.513368795	2.107952753	0.965438541	-0.865326683	0.568086613	0.48083707	0.71225625	0.054653623	-0.967091283	0.555717506	0.110556118
ARFGAP2	1.670707113	-0.972531908	0.170066287				-0.646672692	-0.327338033	0.254187187	0.565118301	0.749996262	0.532344481	1.668503582	1.284461637	1.877751818	-0.111366962	0.104497185	0.529273538	-1.233133055	-1.102190899	-0.102388464	-0.681533117	-0.674400793					-1.274417402	-0.511375639	-0.859282346	1.418108892	-0.287955162	0.772451828	-1.728318876	0.44861317	0.195183981	1.149789709	-1.192802871	-0.201009571	1.12749213
ARFGAP3	-1.48859433	0.0080618	0.064307755	-0.279754378	0.067411186	-1.324440336	-0.587492912	-0.919722132	0.009183128	-1.15934723	-1.343919019	-0.620270316	-0.228214379	0.445790877	1.183759804	-0.00354596	-0.404123765	-0.680819036	0.336991269	-0.533035106	0.227987229	1.20986634	0.064058685	0.395235617	-0.789617829	1.836973411	0.094192329	1.382651818	-0.722103027	-0.070691904	-2.037450095	1.029191632	-0.32374194	1.500621214	-0.988326698	0.885528859	-0.059487172	-0.569239665	1.478667385	0.365223122
ARFGEF1	0.011250906	0.402156563	-0.745721571	0.667390744	0.073732248	-1.101412209	-0.076156917	0.00073076	-0.38529484	0.152930364	-0.482760048	0.258314206	-0.398128809	-0.779814351	0.047929323	1.129561192	0.46827199	1.072054356	1.074746435	-0.822567277	0.651136157	0.864534589	-1.59336875	-0.832171057	1.667597795	-0.849849492	0.374711972	0.222053907	-0.674410974	-0.554462155	0.496892368	-0.127587911	0.340492407	-1.253934357	0.268350769	-1.823696576	-0.205100336	-0.597134527	0.123820961	0.985391698
ARFGEF2	0.51343137	-0.118719268	-0.582952979	1.3145078	0.523783412	-0.168415026	-0.329596053	0.285679372	-0.925515713	-0.401895339	-1.024745731	-0.611807057	0.030136827	0.524375071	0.059082699	0.485631699	-1.765711039	-0.978456008	-0.321798217	0.515882068	0.940208939	-0.264808126	-0.861914645	-1.013659371	-0.288955289	0.997664197	-1.364925723	0.223847996	-0.824368247	-0.307127122	1.634104707	0.862103888	-0.810439282	0.856888611	-0.434041479	-0.812357269	-0.054826807	0.007218706	1.042080062	0.259352056
ARFIP1	-1.175521036	-0.088118656	-0.431508881				0.84256047	0.275674222	1.845544506	0.558953663	0.589512925	1.180230124	-1.190715509	-1.160470095	-0.879076731	0.025014889	-0.887823747	-0.380664859	-0.059855173	-0.134305417	-0.889362515	-0.39880505	-0.137174402					1.11884207	-0.661076459	-0.102844622	-1.995376047	1.092269651	0.806591485	1.341542058	-0.440549626	-0.3291525	0.24728803	-1.141112765	0.933957167	0.947191743
ARFIP2	0.779997838	-1.394476024	1.010427158	-0.167233872	0.005422423	-1.121719698	0.003046824	-1.04209979	-1.441221442	-1.59834173	-1.120788933	-1.23301771	1.547417999	0.149589227	-0.092154139	-0.043134673	-0.049583757	-0.524145916	-0.073908158	-0.576176137	-0.122246541	0.065991495	1.309011628	-0.325738079	-0.515889355	2.083204522	0.041954058	0.386688644	0.125337492	0.33844317	-2.416722493	1.498887988	-0.182586238	0.955752107	-1.06604558	1.300984078	0.212312598	0.100834849	0.665713619	0.154683038
ARFRP1				0.48306058	-0.276704984	-1.762452338	-0.693051456	-0.096017308	0.157983843	-0.630683295	0.206212526	-0.024176887	1.479373035	0.612192325	-1.02519756	0.955896434	-1.116819696	-0.883477259	-0.569068343	-0.49170501				-0.05264448	0.554067558	1.454137246	-0.399463582	-1.096043532	-1.332509997	-0.130207592	2.110303073	0.971179507	-0.195448524	-0.941922131	-0.025329897	0.148211194	1.03848842	-1.287086454	0.859472338	0.383202782
ARFRP1	2.455726452	0.302308455	-0.17128458																		-0.42556272	-0.663948476	-0.606735895
ARG1	-0.658823536	2.270163028	-0.944578323	-1.229362779	1.529882112	-1.206633166	-0.105927522	-0.079757193	0.115750559	-0.30913243	-0.018179948	0.028002985	1.4535162	1.099447043	2.181667118	-0.784816645					-0.230191356	-0.444507446	-0.730262233	-0.053433225	-0.10117733	0.289007466	0.771716921	-0.383025123	-1.283592327	-0.478469852
ARG2	-0.384005275	0.887700505	2.234212507	1.600104925	0.278601332	0.125003902	-1.138717501	-0.582639638	-0.407932702	-0.669339129	-0.864611257	-0.673067626	-0.372617703	0.197554183	1.298358722	-0.135210451	-0.95344984	-0.635001039	-1.127604919	0.79132363	-0.249354074	-0.922610076	-0.398966519	-1.29180909	0.683964739	-1.041167798	-0.354698009	0.398304429	0.097474134	0.661538031	1.526540183	0.29233949	-0.790156396	1.453243139	0.813285616	-0.460987021	-0.593214671	1.36839001	-0.596882236	-1.087825946
ARGLU1							0.662228958	-0.100033571	-0.622417109	1.65466949	0.196875474	0.63871141	0.141903206	-0.023895509	0.939736027	-1.296194863	-0.106343787	-0.34008263	-0.304156125	-0.153175606								2.48483894	-0.338736685	-0.02771711	2.696564161	-0.225419984	0.156717849	-0.237787318	0.831907975	-0.028302816	-0.269112049	-0.626886519	-1.125240919	-0.268682232
ARHGAP1	-0.813743617	-0.793501938	1.697489707				-0.241197138	0.18355355	-0.861319247	0.229747775	0.452963882	0.200639649	-0.94020758	0.512755837	0.342252273	-0.723764435	0.442263858	0.059319886	0.319962067	-0.722762577	-0.74542795	-0.873203549	-0.594880461					1.602070316	0.690921153	0.280917826	-2.381274857	0.364657284	0.641365489	0.29893643	-1.09991375	1.302664459	0.241740914	-0.041826409	0.08105541	0.493811795
ARHGAP10							-0.163363263	0.505358431	0.46145642	-0.193937877	0.067122291	1.167024444	-1.51648594	-1.28678435	-0.603167331	-0.04184877	0.183724772	0.387431336	1.098061385	0.97942425								1.369287278	-1.586258778	-0.110837644	-2.198432224	-0.523965973	1.2633866	-0.936277942	0.26329898	-1.468462404	0.58312936	-0.391100902	0.557910982	0.201871781
ARHGAP11A	-1.071604286	-1.35115323	-1.257970249				-0.513715727	-0.495023287	-1.000965333	-0.719332568	-0.046404724	-0.309345049	-0.947380338	-0.613408741	-0.931180223	-1.076981256	1.011591598	1.310755235	0.609964993	-1.25326065	0.264018447	1.568580186	0.559097888					0.147996653	0.125565725	1.74059255	1.978032178	-1.140879818	0.228015656	-1.153685889	0.678367272	-0.579234951	-0.461905992	-0.498221069	-0.677253969	-0.052284595
ARHGAP12	-0.572938759	-0.961423788	-0.723662458	-0.076999537	-0.209543251	0.75758547	0.277857059	0.355363974	1.704986881	2.116043458	0.233512306	1.420794857	-0.055306996	0.172200866	0.166416767	1.241873421	-0.328761971	-0.197067009	-0.158784311	1.009458108	-0.33305456	1.808920271	-0.959300918	0.25215409	1.328865626	-1.874936781	-0.177125616	-0.877805756	-1.274209284	-1.208656171	-1.295524121	0.051729186	0.763617866	1.076783565	0.490037138	-2.639697449	0.033290651	0.160892754	1.071760511	-0.037734916
ARHGAP15							-0.979633624	1.553280744	0.963758139	-0.926779873	0.841787944	1.238191076	-1.215442666	-1.215442666	-0.896287325	-0.207155727	-0.358436157	-0.368860824	-0.431001476	-0.4350487								0.715752077	-0.520212559	-1.060947087	2.689478056	-0.412946653	-0.445066016	-0.371799879	1.983145543	-0.375882144	-0.40734449	-0.367402247	-0.32654018	-0.372294832
ARHGAP17				0.505182748	0.011356253	-1.386694477	1.371783987	1.148235859	1.384057217	1.522131061	1.45901159	1.398960426	-0.342523322	-0.911036893	-0.911256058	0.249660052	-0.401784307	-0.073361697	-0.734392575	0.095702546				1.355630167	0.740785074	-0.028584045	-1.19767572	-0.128837611	-0.3052653	-0.490240418	-2.251724442	0.353939533	-0.024286357	0.839476025	-0.705578253	0.007682375	0.551332804	1.63675315	-0.798754671	1.504995871
ARHGAP18				1.196505223	-0.928965727	-4.214261912											0.145017369	0.714810682	1.027405099	-0.270353267				-0.053995203	1.147597896	-0.20143255	-1.159709638				-1.622737866	-0.542343105	1.01596466	0.323160617	-0.991635165	-1.376175142	0.488625137	-0.871852512	0.262605093	1.697508401
ARHGAP19	1.409617239	-0.400249692	-0.889875528	-0.499187094	-0.403633001	0.339686691	-0.255120863	-0.757616799	0.107002671	0.411689563	-0.598235992	-0.096236988	-0.789708114	-0.94351579	-0.938173463	0.62663792	0.416390748	0.880455428	-0.107862959	-0.500133019	0.316702426	0.054402871	-1.388244683	0.385196841	0.443251947	-0.436896643	0.171581259	0.511321932	-0.799167876	1.227300124	2.525956873	-1.02700215	-0.508358868	-0.808360581	1.436161948	-0.262677591	-0.666646247	-0.695460476	-0.588122532	-0.094340575
ARHGAP20				1.801759067	-0.050791257	-0.548104554											0.437955312	1.00112758	1.084508028	1.303320817				-1.011527625	-0.450413654	-0.642161903	0.901239927				-2.118000803	-0.106475175	0.364504798	-0.967235493	-0.948050905	0.425899907	-1.012656361	0.667295824	-0.700832084	0.568638555
ARHGAP21				0.430074334	-0.180596683	0.978717721																		-0.480655129	-0.706313265	-1.451308235	1.410081257
ARHGAP22	1.316301444	-0.251380001	1.192333224	-0.136819231	-0.459929652	-0.113256903	-0.818545456	-0.753139947	-0.572073849	-0.895036644	-0.849585359	-0.536969198	-0.017050831	1.757027406	0.103413553	-0.264631006	-0.326154912	0.197339921	0.27828948	-1.370585843	-0.02152226	-1.364511307	0.817845894	-0.178770628	2.025582773	0.130098515	-1.266904873	-0.263522438	-0.64191363	-0.098715336	-1.432474042	-0.058315373	1.610331826	0.789064756	0.117661398	-0.376668598	1.004266306	-1.172289025	0.368718359	0.370815747
ARHGAP23																	0.508864286	-0.824816738	0.538426183	-0.337730059											-0.851880793	0.256034648	-0.120496004	0.02228657	-1.36603475	0.840288637	0.476944086	-0.980622024	0.423754125	1.414981835
ARHGAP24							-0.97036698	-1.24725904	-0.350748384	-0.718646925	-0.821271255	1.678502518	-1.243386424	0.325023148	0.334704688	0.371494542	0.114907015	0.194973323	0.088703239	1.74374462								1.583623421	1.773381616	-1.241450116	-1.817056884	0.140223489	-1.039730813	-0.473492479	-0.479457976	-1.31381288	-0.037051506	0.833747768	1.120890969	0.923412114
ARHGAP25	0.668452012	0.73954292	0.43740656	-0.463402688	0.056763884	0.619316256	0.007258347	0.824152313	1.023570223	0.382805939	0.190142741	-0.007013697	-0.484705288	0.139970973	0.619526393	-0.639185182	-0.232574733	-0.0695729	1.136161523	-0.60263571	-0.304604794	-1.193241146	-1.2287866	-0.259261333	-1.86186838	1.1019046	0.806547663	-0.287875218	1.936798922	-0.519637464	2.29452884	-0.421921593	-1.578345503	-0.330599379	0.613166874	-0.73901754	-0.001166748	-0.865088023	0.128383668	0.668681222
ARHGAP26	-0.118874216	-0.276207737	2.099528431	-0.379928208	0.941672983	-0.519717737	0.675733536	-0.675081655	0.866731581	-0.445801104	0.448261139	0.526572884	-0.128733724	-0.181352833	0.603121013	-0.250428275	-0.716706506	-0.848269746	-0.679302982	-0.852591146	0.982460431	-1.031408638	-1.04714199	1.576394295	-1.274131967	0.343171335	-0.687460701	0.868268773	0.53858293	-0.880016626	2.132537934	0.479531154	-0.643821656	1.438929005	0.852023458	-0.636652413	0.016121695	-0.796317312	0.96506915	-0.710550637
ARHGAP27																	-0.760455566	-0.653904549	-0.887801478	-0.3591648											2.649968177	0.379145289	-0.73966067	0.404160027	1.329482162	-0.956089886	-0.365738016	-0.300330461	0.491376862	-0.230987092
ARHGAP28							1.246858175	1.397371229	0.246272318	-0.65270343	-0.104641322	0.4249665	-0.787626662	0.159610386	0.184285753	0.421445664	1.195566394	1.098106081	1.106262393	2.244517985								-0.253632782	-0.523210589	0.480522951	-0.752442048	-0.692952206	-0.883988546	-0.699384476	-0.509975245	-0.470426132	-0.717261894	0.271666717	-0.52829579	-0.661393233
ARHGAP29	0.753245545	0.603013746	-1.810084516	0.965601569	1.604775068	-0.630698624	-0.254369465	-0.531045747	2.403024851	-0.49505458	-0.465573443	-0.151510988	1.964341818	0.484890962	1.44688742	0.369198425	0.18388102	0.47413923	0.089044082	-0.787663975	0.828361444	1.279056839	-1.011978086	0.251101884	-0.416117902	-0.510760303	-1.263901692	-0.995303899	-1.099650382	-1.065612224	0.823692556	-1.012781761	0.713111473	0.603108066	2.235544912	-1.65503129	-1.111819096	0.113100902	-0.738835583	0.070509463
ARHGAP30																	0.923384938	-0.73572308	-1.078698613	1.443979775											0.070359249	1.607305177	-0.964503617	1.045547027	-0.861946824	-1.345205678	-0.69815277	0.614621038	0.394276246	-0.415242867
ARHGAP31				-0.199933917	0.53861989	-0.944373887											-0.461904706	0.812699845	0.687315237	-0.448017807				1.884722456	-1.068703309	-0.28073311	0.070401877				-1.401124837	0.929689061	-1.436719	0.517423549	-1.445488159	1.393965752	0.721385579	-0.938716983	0.155530392	0.913962076
ARHGAP32				1.879982833	0.549189317	-0.120550648	-1.648796946	-0.399957346	0.206241395	0.62823595	-0.681299058	-0.583766727	0.61667965	-0.051833357	-0.656955632	0.653704759	0.353985414	1.522340638	-0.766799668	-0.907654971				-0.824043376	-0.764302183	0.199736638	-0.920012581	0.234646062	1.105835363	-0.75803523	-0.505050925	-0.121676047	1.172283101	1.067056874	-1.274393485	0.438324123	1.221527431	-0.271395062	-0.853200448	-1.075346976
ARHGAP33							-1.35224677	-0.398344327	0.904427171	0.078932103	-0.380438025	-0.079357334	0.585647781	-0.208203674	0.253972851	-0.691051531	1.130386839	1.308029897	-0.151358607	-1.323191298								0.306044398	-0.328320583	0.466918484	1.61595144	-0.741653844	-0.740358314	-1.521562834	1.012338156	0.282436619	-0.012788731	-0.453113428	-0.843171565	0.438055669
ARHGAP4	-0.534296639	0.948553063	0.143577511	1.199072532	0.200878334	0.40619894	-0.805431747	-0.993883139	-0.993883139	0.95492596	2.260783252	-0.993883139	-0.39748991	-0.495041219	-0.233426346	0.786428245	-0.337922806	-0.347039546	-0.492828687	-0.455443493	0.810859877	-0.841458363	1.79589575	-1.251659348	-0.727774311	1.146253922	-0.972970068	1.713165678	1.283053089	0.252113122	3.149315669	-0.135557404	-0.480773602	-0.45392185	1.133164922	-0.548827773	-0.084661069	-0.211206673	-0.23550049	-0.498797201
ARHGAP44							0.8004971	1.006750689	0.391985542	-0.509220638	-0.826760284	-0.553246407	-0.692397101	-0.032757769	-0.238032985	0.069143885												0.420547749	0.083191092	0.21802221
ARHGAP5	-1.009201723	-0.127374975	1.089545938				-0.477395884	-0.60754781	0.267362354	0.107685224	-0.918466298	0.653600244	0.645164471	-0.424973581	0.38486062	2.073220317	-1.24276324	-0.69162776	0.517951308	-0.805978185	-0.462469139	-0.444832604	-0.885745978					0.913301539	-1.482457974	-1.096220085	0.647414408	0.007935282	0.747961344	0.415101611	1.404893187	-1.901178876	0.342184275	-0.855791203	0.789088566	0.624809283
ARHGAP6	0.221596837	-0.332222183	-0.298753022	1.693038591	0.025990454	0.287368157	0.035922017	0.311262376	-0.132185644	-0.104910075	1.100828436	0.697303508	-0.626358553	0.022309828	0.042902742	0.371442942	0.640896991	-0.048955906	0.465592527	1.996995243	2.002612332	-0.979758898	-0.581303943	-1.214464923	0.649012484	-0.961367805	-0.479576958	0.050395246	-0.092989463	-0.334672542	-1.90044001	-0.315003238	-1.482234844	0.001049906	0.02124796	-0.418430661	-0.279891834	1.481089328	-0.163293688	0.001378227
ARHGAP8	-0.58740842	-0.560227568	-0.424323306				-0.185656796	-0.286653647	-0.589599305	-0.638370742	-0.836270227	-0.34199047	0.062249712	1.428353937	1.379222634	1.268433463					0.798815049	2.348123632	-0.845626517					-0.290405296	0.242328864	-0.506125114
ARHGAP9																	-0.341271733	-0.421219039	-0.478006059	-0.309712124											2.99995103	-0.220318699	-0.526489441	-0.320639379	1.434754322	-0.448868446	-0.202443305	-0.348124324	-0.39493286	-0.422679943
ARHGDIA	0.13297596	-0.910090475	1.509676283	1.333675562	0.353307451	-1.99222495	-0.39770626	-0.381863203	-0.354570397	-0.737774969	-0.530869601	-0.3419943	0.499916789	1.294267114	0.268848048	-0.679938318	-0.849474613	0.478539169	0.188054153	-1.256852948	0.836677374	-1.242496262	-0.71277571	-0.028206495	-0.121776908	0.163258924	0.291966416	-0.075206041	-0.510485384	-0.104272554	-0.848595644	0.098030167	0.712227832	-0.654264853	-0.569706149	0.954953256	0.922261867	-1.34563448	0.617953728	1.552508514
ARHGDIB	0.576438097	-0.357979874	-0.447349147	1.275656285	-0.776937133	-1.138256974	0.194363826	0.575509059	-1.282664014	0.41483725	-1.191520589	-0.206595195	-1.213856132	-1.116948696	-1.1191102	-0.629889759	-0.706646648	-0.234469484	0.295187941	-0.817492891	-0.688306808	-0.729032047	1.03120326	-0.838205555	0.809635811	1.00194533	-0.333837764	1.461725764	1.500993089	1.154431923	2.413096129	-0.513692681	-0.518018644	-0.646091007	2.011397568	0.171761724	-0.46954552	-0.701454978	-0.197880828	-0.086150682
ARHGDIG				1.31054936	-1.309870663	-0.711714221	-1.05328451	0.862616949	0.619669573	-0.793423076	-0.770358452	0.470518336	-0.810337134	1.216274522	1.431544349	-1.285468395								0.20862816	-0.550464859	1.287801616	-0.234929392	0.628895423	2.521732258	0.035365757
ARHGEF1	0.278260646	1.148938973	0.443231277	0.791814367	-1.104043231	1.087387641	0.251341324	-1.03922604	-1.197823785	-0.835314654	-0.280222546	-0.248851564	0.369853925	1.289197996	0.981588084	-0.496333759	-0.192161768	-0.220249671	-0.720426988	0.948024926	-0.333505441	-1.107950899	-0.77571838	1.089582362	-0.951239905	-0.937592242	0.024091008	-0.1538672	-0.24972298	-0.930299017	1.394159361	-0.301043534	0.518573248	-0.532286427	-0.752010263	-0.106493588	0.343702867	0.171775666	-0.0098679	-0.541695929
ARHGEF10	1.886314556	0.352356902	-0.713321872	-1.053307666	0.779961306	-1.330670066	-0.67731966	0.041756715	-0.333870347	-0.789510297	0.078344332	0.202031777	0.272043323	-0.718535317	-0.166142324	1.570732441	0.151587316	0.332786388	0.124743287	-1.086216518	-0.086654548	-0.678889602	0.579609888	0.992779533	-0.106148495	-6.836350226	0.717385387	0.264267779	-0.170205148	0.006579217	-2.225130771	-0.031325777	1.27847162	0.366887124	-0.788737421	0.293558176	0.591049582	-0.271724627	0.323968159	0.940083463
ARHGEF10L				1.136298833	-0.38181888	-1.559496464	0.779650282	0.44155118	0.968119837	-1.197369887	0.450465281	-0.944591463	-1.019087875	-0.283037854	1.287754016	-0.151236509	-0.544431683	-0.16708371	0.902863464	0.362673979				-0.159375737	1.38686041	-0.426858739	0.004390577	0.430090194	-0.43712445	0.048057311	-1.407440128	-0.405740797	2.211980137	-0.094838442	0.137435321	-0.335173655	0.148448507	0.154704738	0.136111173	-1.099508904
ARHGEF11	0.122922231	-0.7541445	1.024905631	-0.789276985	0.11109923	-0.386250786	-0.18032484	-0.929018656	0.459121468	0.770100496	-0.973030799	-0.497926792	1.284039041	0.518318801	1.82949853	-0.137212243	-0.235955732	-0.131263231	-0.372405671	0.814073654	0.322255579	-0.908627845	-1.441844551	0.16475832	0.427445728	0.179658766	0.292565727	-0.159862776	-0.68231031	-0.865221324	-2.357745156	0.575214895	-0.403056952	1.563192387	-1.457154145	0.961335396	0.62563429	0.413751512	-0.097186429	0.101565183
ARHGEF12	1.635208673	-0.851766078	-0.851766078	-0.852458246	-0.074790527	0.365398851	0.338705218	0.465706325	-0.284940435	0.252477857	1.092423496	-0.044189635	-0.840273359	-0.224594385	-0.260514991	0.931347368	0.515004449	0.489337607	0.489981126	0.774182502	-0.687789721	-0.646795631	-0.031884292	-0.819689002	1.561936488	-1.09179693	0.911399366	0.266633501	0.001836876	0.175190491	-3.045765429	0.011311825	0.050068117	-0.408286403	-0.348424797	-0.001243682	0.051728793	0.563948191	0.162563716	0.695593986
ARHGEF15	-0.81190501	0.433016006	-0.473611256				0.075104953	-1.168248175	-0.158243015	0.115461257	0.206496668	-0.698371392	-0.399499166	0.039245454	1.380279339	0.749841058	-0.079908542	0.551596486	-0.451253487	2.035789461	0.635992258	-0.473611256	2.31392928					-0.227038422	-0.221849662	0.479171013	-2.387369199	-0.720470764	0.522363612	0.170944494	-0.70241884	0.405744434	-0.145932362	0.593509431	0.723183461	-0.515778185
ARHGEF16	0.077348521	-0.357736907	-1.532467563	1.465260527	1.389770862	-0.98071348	0.845392837	-0.081476003	-1.843859056	-0.201378954	-0.26228204	-1.185344438	-0.585829685	-0.052927682	0.715973779	0.588457943					1.73792457	-0.393994026	0.084599944	-0.533965476	-0.383543024	-0.291611897	-0.665197511	0.381006806	1.492488126	-0.250862712
ARHGEF17	0.207834275	-1.115663875	-0.093688489	-0.110107347	-0.014466407	-0.15831488	-0.090566011	0.279906569	-1.365791677	-0.061042489	-1.089603893	-0.77436887	0.701807219	-0.342944503	-0.997223841	-1.689598045	-0.695874487	-0.501752209	0.353182104	0.733033347	0.354593142	1.08838748	0.207834275	0.293153883	1.618391305	0.168324457	-1.796981011	1.846557967	1.824653418	1.325610663	-2.547138165	0.593978738	0.240464207	0.164789876	-1.27412537	0.733140953	0.611518611	-0.165239518	0.340457625	1.413564288
ARHGEF18	0.223535996	-0.878232124	-0.862063619	0.137562801	0.000905645	-1.989897034	0.951069919	0.443441	0.103513613	2.480592348	0.27423136	1.322064316	-0.841768046	-1.242019725	-0.818543194	1.6408782	0.009428993	-0.085052542	-0.259649651	-0.767972234	-1.12537927	1.486989166	1.267559456	0.258561808	0.566803626	-0.230897887	1.256961041	0.710375993	-0.513302275	-0.383906668	3.085980266	-0.062818086	-0.540888695	-0.69691735	0.660934319	0.233919506	0.015598608	-1.168877954	-0.41454572	-0.00913946
ARHGEF19				-1.364806908	0.320714139	0.238733764											1.000808696	-1.031614313	-0.687272554	0.336324104				1.312443768	-1.132708485	0.935793024	-0.310169302				-1.716712805	-0.026157887	-0.128653784	-0.560506031	-1.038927767	1.280835086	-0.087784486	-0.263701718	1.459512788	1.46385067
ARHGEF2	-0.033899369	-1.080472907	2.098009691	0.108513613	0.257075091	-1.651264021	0.917418475	0.372346948	-0.179622584	0.59105242	1.537191061	0.596241024	-0.104582408	1.312032413	-0.089350709	-0.336425859	-0.808020633	-0.820039283	-1.190642983	-0.631191303	0.482510275	-0.709108103	-0.377755669	-0.064087924	0.90844128	1.285721769	-0.844399809	-0.216861597	-0.332748613	-0.418371857	1.759166075	0.674311298	-0.318716296	1.356250973	0.571912875	-0.466085774	0.11521918	-0.875952258	0.244225752	0.389562376
ARHGEF25																	0.29133988	0.152427138	-0.26943834	0.07450484											-1.929952374	1.898375489	-0.055077497	-0.43020152	-1.559478648	1.334109545	0.228650289	-0.497839506	0.878469788	-0.115889084
ARHGEF26							0.954657408	0.038876872	-1.40461884	-0.423041756	-1.301224263	-0.565377147	0.247008812	0.067075393	1.02313953	1.002997729	-0.111905487	0.478748584	0.148217457	-1.232906829								-0.923901198	-1.611407993	-1.032666921	2.320571759	-0.900149777	0.239164342	0.593244513	0.738130625	0.56536414	-1.127221809	-0.4988891	-1.133240279	-0.079128139
ARHGEF3				-0.68776352	-0.77385678	-0.741267642	-0.134789439	0.431326206	0.93577197	1.473477895	1.359839014	1.406264654	0.95863833	0.005180402	-0.134789439	0.744526049	-1.484748004	-1.569352512	-0.436791795	1.056890492				-0.580628975	1.794688871	0.08715446	0.901673587	-0.822166085	-1.258012769	-1.147838488	0.741491743	-0.006086138	-1.293782684	-0.072362425	-0.473192632	0.249456463	0.006964638	0.863414251	1.857363105	0.560735498
ARHGEF37																	0.259716131	-1.001246808	0.272333506	1.172060384											-1.444770984	-0.137782144	1.462096944	0.14454946	2.028716965	-0.284747046	-0.25462026	-0.279100822	-0.943031585	-0.99417374
ARHGEF38							-0.518568792	-0.005767071	0.657601963	-0.326540913	-0.76733218	-0.851344376	1.496632864	1.305696053	1.677750067	-1.005184893												0.52012746	-0.474926092	1.180223292
ARHGEF4	0.599105813	1.557983931	0.196099068	-0.161020552	1.138734231	-0.85818455	-0.105737715	0.301818407	0.195163794	-0.670117739	-0.356694918	0.086016263	-0.664953719	-0.195783009	0.667670342	-0.616975678					-0.929540463	0.321170127	-0.762779051	1.682071215	-0.740561833	-0.52105225	-0.53998626	-0.563510744	1.4335344	0.465091528
ARHGEF40							-0.825753225	-0.572707277	0.43383978	-0.831601727	-0.845775286	-0.765439652	-0.636681158	-0.504914362	-0.31033153	-0.303221698	-0.012138267	-0.024403053	-0.303684202	0.812687824								2.145580259	1.210533707	1.728751935	-2.725706153	0.235670304	0.995867495	0.162336493	-0.980000937	0.526461386	0.314533477	0.927047515	0.117997508	-0.046669391
ARHGEF5	-0.788649322	0.002091908	-1.023988974				-0.032620846	0.291337896	-0.955565802	0.080427257	-2.145101806	-1.07030119	0.078739972	0.257592194	-0.267153476	1.928004455	-0.063624134	-0.420411545	0.110058316	-0.624474751	-0.863958011	1.517679266	1.753018918					-0.037682701	1.722155672	0.43138256	-2.574834698	1.140244362	-0.032174335	0.112892528	-1.272241178	0.711482904	1.106581889	0.538993805	0.510701416	0.756805421
ARHGEF6	-0.053483569	-1.229836087	-0.810261775	1.246439586	-0.262289911	0.28162472	-0.836261689	-0.54223931	-0.945799438	0.119022785	0.195122694	-0.043554295	1.566362357	1.066524313	2.389048503	0.145830707	0.462187239	-0.436761795	-0.173923578	0.505044992	-1.242706464	1.676295187	-0.074076174	0.13405535	0.814458527	-1.08394367	-1.130344601	0.086737974	0.017556238	-0.117348147	2.592199989	-0.584932494	-0.39677731	-0.776147379	1.553272359	-0.989482041	-0.437968129	-0.099043144	-0.886417262	-0.331251448
ARHGEF7	0.208052049	-1.147231154	-0.978178915	-1.178198484	0.730599153	-1.13310737	0.690977752	-0.416266463	-1.112720942	1.060862864	-0.52507659	1.210386145	-0.919236383	-0.619274975	0.851601377	1.467797638	0.216173914	-0.275759812	-0.065413252	0.313974314	1.40287889	-0.495377182	0.792571655	1.233851016	-0.635505642	0.930138668	0.05222266	0.647907729	-1.107849527	0.112246751	1.388811626	-0.024991284	-0.348065426	-0.947055832	0.45221664	-0.541303868	0.039325103	0.419297502	-0.336575977	-0.290633649
ARHGEF9	1.069560505	-0.638958224	-0.638958224	-1.196978922	1.236630048	-1.140182113	0.124781186	0.337223977	-0.658656961	0.070308088	-0.51660513	-0.44485912	0.180410339	-0.803927977	-1.493820464	-1.140692441	0.103086999	-0.815579402	0.015379519	0.400842649	-0.638958224	1.798806305	0.569506243	-0.644186137	0.65212898	0.93414064	0.158447504	0.855155747	0.468790725	0.942357446	1.076573882	-0.480465392	1.505718776	-0.254807143	0.341418516	-0.330926124	-1.440114866	0.676532525	-2.036737391	1.239077454
ARID1A	0.727221103	-0.38675096	0.862320624				0.015523072	-0.04049373	-0.557621043	0.273579169	-0.224293288	0.254696241	-0.865032878	-0.782877253	-1.139130123	0.415781444	-0.017028958	0.327346438	-0.547925162	0.054770007	-0.311858802	-0.508045832	-0.718910461					0.629872828	0.540434209	0.564216116	2.767548313	-0.618875005	-0.295035614	-1.002323628	0.463986599	-0.358385364	0.003513125	-0.144931089	-1.364940494	0.732280833
ARID1B				-1.120558802	0.065421744	-0.556780022											-0.140851567	-0.567091429	-1.076008566	1.630959597				0.531728975	1.93580176	-0.558118862	-0.297494793				2.401706	-0.31059103	-0.303328913	-1.098861162	0.021437067	-0.027603199	-0.468007651	0.285218057	-0.414177639	0.067200434
ARID2				0.013633543	0.185207566	-0.540000801											0.214221216	0.034958179	-0.10430949	-0.394267582				-0.213839576	2.065854469	-1.086401655	-0.424453546				3.029794984	-0.710742923	-0.312569149	-0.178974575	1.06526063	-0.219921893	-0.481102278	-0.667245667	-0.870891624	-0.404209827
ARID3A	-0.301685371	0.009526906	-0.219118848	0.408076976	0.098417302	-0.171639744	-0.464792316	-0.693745567	0.337749083	0.902902109	-0.887753323	1.254767107	0.014804496	-1.056455719	-1.032355376	0.630568241	0.130590098	-1.02181355	-0.813567973	1.639560748	-0.543033668	-0.593843835	-1.368698894	-0.897922932	-0.857879325	1.98376846	-0.562820737	2.011517854	0.779990364	0.671538823	0.656454589	0.278075614	-1.964508783	-0.316620675	-1.280553194	0.298450871	-0.227126276	1.043062033	0.727767989	0.850228509
ARID3B				-0.581167293	-0.408481761	0.926561525	1.349693577	-0.412348154	-0.429638483	-0.330612052	-1.559797274	-0.204864204	-0.605685472	-0.78173246	1.682925376	-0.822600511								-0.401019131	-0.868816447	1.856602428	-0.523679321	-0.137274735	-0.712571143	0.092215089
ARID4A	-0.051338098	-0.964922894	-0.828410224				-0.052702873	0.610561372	0.120207806	2.013645736	1.333222415	2.066442889	0.097769015	-0.478379926	-0.740385802	0.283219018	0.343329683	-0.293539047	-0.099838995	0.302063417	-0.32436344	1.618316874	-1.059431666					0.347235567	-1.17728225	-0.982592745	2.147833826	-0.993396344	0.267166956	-0.507432617	0.592648234	-2.2442827	-0.664903808	0.505727259	0.321507785	0.323116351
ARID4B				0.058877833	1.914039572	-0.240045491	0.218910068	-0.121704412	-0.182751475	0.8294522	0.49859659	1.032522533	-0.997490225	-0.58329589	-0.021123414	1.528564192	0.246127814	-0.592330227	-0.335627398	0.793939846				-0.794124728	0.048987827	-1.253643776	0.265908763	0.276549947	-0.702151854	-0.440663663	-0.53251863	-0.483599529	-0.305534233	-0.075416373	0.155706421	-1.750825977	0.016732402	2.298488973	0.697992557	-0.133135647
ARID4B							0.207478864	0.00149261	1.469628145	0.77665384	-0.445023154	1.162240152	-1.844665748	-1.666721372	-1.523435732	0.377904816												1.08189575	-0.688627787	-0.157977284
ARID5A	0.712467094	-1.584085438	-0.247214941				1.292073497	-0.41057183	2.336619059	0.993975339	0.87677949	-0.408167812	-1.126368012	-0.081221445	-0.587267109	-0.116680702	-1.526399478	-1.084133201	-0.21799107	0.322266545	1.753316267	-0.715119615	-0.323607541					-0.198417294	0.417612166	-0.29457799	1.179447242	1.371650532	-0.394609256	0.116737992	1.581815653	-0.720415847	0.954982788	-1.218398869	0.274303389	-0.63925642
ARID5B	0.048623864	-1.266834209	-1.30697379	0.145022196	-0.270499627	-0.739076996	1.336408804	1.147672857	0.011795432	2.118714565	1.136979401	1.951673767	-0.044066615	-0.352422267	-0.160011185	0.70457017	1.113552662	0.966549388	1.182109643	-0.76791551	0.319332664	1.286789908	-0.787959676	-0.159630072	2.162810345	-0.63294841	-0.505677435	-0.359867379	-0.222322501	-0.376109103	-1.993348163	-0.994835109	-0.277672956	-0.883152713	-0.755674147	0.906411685	0.171435409	-0.334082122	0.614142449	1.052479483
ARIH1	-1.290383838	-0.663675098	-0.060177794	-1.484959459	0.295678144	-3.685753015	0.122477946	-0.309562948	-0.310669609	0.776249143	-0.473235036	0.651309661	-0.242051775	-0.885482647	0.054978679	0.640969699	-0.917550455	-0.701354316	-0.602240091	1.221162621	1.754182692	1.235793982	-0.501195055	0.606362793	0.582918522	-3.685753015	-3.685753015	0.549847188	-0.821381785	-0.425513677	0.54471031	0.531300101	-0.07901806	0.249548181	0.217492737	-0.253087218	-0.553807564	-0.105289243	0.58626424	-0.138131245
ARIH2	0.429758121	-0.173517363	-1.218656831	-1.449734518	-0.579621952	0.431194006	0.185502551	-0.367522532	-0.597097878	0.319317075	0.294902382	-0.219091612	1.124838339	-0.137627163	0.275214246	0.784029592	-0.355729454	-0.052154123	-0.79461421	1.028473464	0.215887882	-0.262293689	-0.712228247	-0.25260162	-0.444320128	1.638177523	0.656906689	-0.037081272	-0.83975054	-0.211037645	1.666544002	0.321585014	-0.611171554	-0.449135657	-0.22659863	-0.325125962	-0.226430163	0.358189761	0.047187889	-0.381020377
ARL1	-1.288123578	1.860465146	0.12426771	0.732994131	0.564602097	0.955423245	1.07815378	0.487890858	-0.339233874	-0.12077823	0.524713576	0.510701981	-1.140324585	-1.212961169	-0.848278907	-0.015220028	-0.232625708	-0.470227085	0.877533788	-0.80070458	-0.610687033	1.281022566	-0.753417374	-1.847488622	-0.644492261	0.551901066	-0.312939656	1.429797208	-0.459922268	0.039536099	-1.812354274	0.577950479	0.628120306	1.402418214	-1.411235603	0.341519119	0.116100424	-0.343932949	0.517830779	0.60960709
ARL10																	1.28098623	1.300886562	0.17183603	-0.919251133											-1.786188395	0.51731376	0.104985082	-0.651138986	-1.379305191	1.665069276	0.292831819	-0.209214374	-0.292091841	-0.096718839
ARL13B																	0.271498538	1.318740106	0.984272944	-1.412493007											1.817194182	-1.222936072	-0.031106927	-0.019168873	-0.542023363	-1.692714621	-0.171298396	0.022412659	0.392089013	0.285533817
ARL14							-0.401143076	0.635143203	-0.639321777	-0.639321777	-0.639321777	-0.639321777	-0.589178892	-0.639321777	-0.56410745	1.312072143												-0.639321777	-0.639321777	0.430393092
ARL15							-0.451235993	-0.87836589	-0.661411021	1.074227923	-1.615108462	-0.68853038	0.082111391	-0.143883263	0.961230596	-0.356318238												-0.107724119	-1.459172151	1.822270229
ARL17A							-0.588278002	0.109023836	0.743355422	0.62595276	0.25552484	0.347930478	0.715552991	-0.319178908	0.207847783	0.473546693												-0.414424441	-0.928154982	0.061840704
ARL2				1.436481289	-1.38269966	-1.05725759	0.258372849	0.622241438	0.743333428	0.247705691	0.539867278	0.01263315	-0.320221667	1.929560831	2.468844896	-0.446252155	1.100770913	0.213323839	1.595495856	-0.902012442				0.039688418	0.817137442	0.410094742	-0.263444641	-0.803601926	-0.103915421	-0.768439815	-1.2674132	-0.725644832	1.86165308	-0.122177203	-0.724875853	0.489477791	-0.198034726	-0.916396874	-0.924674708	0.520508358
ARL2	1.977489272	-0.951690773	0.68108529																		0.765539224	-0.644913662	-0.038577723
ARL2BP	-0.399743903	-1.640518961	-0.062690213	-0.599073982	-0.83152501	0.739689835	-0.866738136	-1.512410567	-0.817440626	-0.447904508	-0.406525612	-0.210270895	-0.253213545	0.743261532	1.095444012	-0.082298775	-0.972004788	-0.336299935	0.831072513	-0.718806836	1.591267238	0.273135595	1.055296617	0.074272273	-0.818970764	1.878799373	-0.443191725	0.432606447	-0.74063769	-0.387786034	-2.087903808	0.696247409	0.466877965	1.311619456	-0.428599328	1.004735199	0.649424228	-1.356692495	0.304856932	0.635473486
ARL3	-0.014462084	-0.816407947	-0.4931104	0.181851284	0.209435502	-1.230750301	-0.0096891	-0.119485882	-0.181225848	0.20094274	0.160988827	0.30307731	-1.013716766	-0.740615049	-0.342388742	1.766435499	-0.019213711	0.49294904	1.543215294	0.39193642	1.156966691	-0.908778675	-0.959162708	1.415103629	0.472067416	-1.427764468	0.380056937	-0.377664974	0.467186219	-0.260118062	-1.57386945	0.295556528	-0.424421939	-0.439385576	-1.305715912	0.995313099	-0.212623511	0.834477821	0.091563541	-0.669781644
ARL4A	-0.791179631	-0.712454174	-0.598403191				-0.327410078	-0.665133771	-1.061337759	-0.36061853	-0.931845681	-0.361453963	-1.063844057	-0.73113296	-1.126501514	-0.625032999					-0.227989821	1.952099765	0.325106981					1.43639734	0.246114513	0.718134024
ARL4C	1.551742718	-0.525269044	0.097418197	-1.335794015	-0.438702375	-0.424085605	0.506956088	0.489516437	1.408841121	0.146944079	0.525582759	0.320607589	0.776491914	0.31661542	-0.272971985	-0.346354151	-0.837914647	-0.942706294	-0.527042958	-1.762769195	-0.6073697	-0.392901077	-0.59445206	1.911699565	-0.213054373	0.154077373	0.34585943	-0.595642624	-0.302157824	0.343868862	1.626691915	0.407969682	0.905203238	0.991366121	1.12404119	-0.107699235	0.350891439	-1.328272826	0.316344146	-0.216102577
ARL4D	1.015797585	1.811963259	-0.933435619	0.680973483	-0.279803606	-1.271685604	-0.259319058	-0.580741287	0.976170023	0.275523564	-0.593533484	-0.755489689	-0.916176423	-0.461401417	-0.409063014	0.25902652	-0.184755836	-0.148466422	-0.061734525	-0.233700222	0.274539888	-0.741257697	-0.768711686	0.214114362	1.410875242	0.494477309	-1.248951185	-0.071017561	-0.187173419	-0.27652534	-2.371680899	1.581677223	1.34671263	0.738091257	-0.890635204	0.325838782	0.597546161	0.362680127	-0.057003694	-1.004569377
ARL5A				-1.287373698	-0.865417708	1.344986549	0.266277677	-0.480006304	-0.328347457	-0.220726195	-0.593985933	0.27287154	-1.574823036	-1.628515919	-1.361699968	-0.137360929	-0.046146878	-0.350556552	0.166123526	0.03098386				-0.642328144	0.069736914	0.234930555	1.145465533	2.048740109	0.166663248	1.022216956	2.81450458	-0.172193597	-0.599123655	0.6233837	-0.171439324	-0.792883264	-1.040314826	0.598320361	-0.231779204	-0.828878725
ARL5C																	0.729905442	0.409920995	1.746624384	-0.70716821											-0.552201731	-0.844851913	0.180110697	-0.194108402	-1.164764046	2.200532264	-0.261793248	-0.850058439	0.117560065	-0.809707858
ARL6																	-0.209580529	0.122841234	1.733396648	-0.285212											-0.834463799	0.350797292	0.383410976	1.836885641	-0.337317455	-1.79338253	0.8192368	-0.054623067	-0.938122655	-0.793866557
ARL6
ARL6IP1	-0.420998373	0.544697895	-1.041095976	-0.057955479	-0.524485339	1.811984598	-0.442664366	-0.396223999	0.986040355	-0.381462597	-0.71475516	-0.083912531	-0.732253226	-0.898443397	-0.958981733	-0.490348672					-0.838596759	2.229491383	-0.107799583	-0.219806828	0.58598167	-1.419719258	-0.175999364	0.218364501	-1.104522526	1.175699497
ARL6IP4				0.899874573	0.134667813	0.002160358	-1.017433128	-1.104687277	-0.446538956	-0.525939496	-0.41952789	-0.718432071	1.578943016	2.047962062	0.053651497	0.803781524	0.390898126	0.099638042	-0.333941175	0.047549084				0.883499584	0.808996285	-1.444526227	-1.284672386	-0.631983892	0.303313198	-0.022732069	2.997656438	-0.448428038	-0.071475973	-1.231960016	0.047439528	0.25200665	0.168277681	-1.113600413	-0.534874949	-0.269184985
ARL6IP5	-0.465863037	-0.032962675	-1.074470017	1.065939761	-0.663024457	-0.231310359	1.644117635	1.166124218	0.542858124	1.333400786	1.391627151	1.592891336	-0.165553506	-0.603725903	-0.344736868	0.725960461	0.115365223	-0.358582329	0.349156719	-0.022109268	-0.449310964	1.973657828	1.13714154	-1.397594687	1.485227878	-0.42785685	0.168618715	-0.374602159	-0.787714071	-0.744042739	-2.506409104	-0.469325669	1.38191262	-0.569037106	1.360485269	-0.397830448	-0.182284023	1.230648249	-0.43538135	0.503391218
ARL6IP6				0.121932162	-0.164983552	1.660661115											1.138433321	0.669015268	0.156054149	-0.902732166				-1.013585165	0.644672985	0.074770929	-1.323468474				1.934652648	-0.914557976	0.126255055	-1.549511017	0.494240821	-0.013151657	-0.270988646	-0.540922606	-0.401430212	0.074643018
ARL8B				-0.483005825	0.098955971	-0.394653987	1.583184591	0.356841967	0.751740877	0.787305734	0.323119849	0.336940389	1.272314568	-0.687622344	-0.072884704	0.53540335	-1.07766074	-0.735830679	-1.835842615	0.619364626				0.650586106	0.334809999	0.077420839	-0.284113103	-0.826933392	-1.402604971	-0.865446631	0.762065853	0.84833947	-0.963872834	0.772325418	0.844142375	-0.858012774	0.727556406	-0.531105717	1.561845601	-0.13331439
ARL9																	0.361844828	0.348851637	1.214072221	-0.617710111											-1.095453138	-0.165037645	1.39291462	-1.942614903	-0.483771492	0.948484532	-1.221378335	1.137200611	0.171869496	-0.049272322
ARMC1				-0.74112048	-1.081379677	1.616423102	0.353691067	-0.042139416	-0.166705878	0.197508752	-1.073764709	-0.054469599	-1.637475374	-1.835706774	-1.49615251	-0.301073254	-0.326241674	0.870349332	-0.120431054	-0.3170227				0.447196998	0.256983545	-1.048568956	0.550465467	1.328723983	0.008762108	0.836781306	3.000571063	-0.437268462	0.09028837	-1.019979508	0.337404787	-0.83603901	-0.777053535	-0.019381512	-0.584412879	0.139216782
ARMC10																	0.025447239	0.158435067	1.046196504	-0.641337815											2.254039379	-0.742452867	0.005511371	0.166105864	0.658841766	-0.35530323	0.659908293	-2.000791737	-0.771864425	-0.462735408
ARMC4							1.009131795	1.07072554	-0.564148418	-0.060839535	-0.828121608	1.026730008	-0.06787882	0.257688114	-0.101315424	-1.090334977												1.207991598	0.541019338	0.430150598
ARMC5				-1.093255408	-0.475481018	-0.889993763											0.094059065	-1.827757122	-0.683973964	1.288863891				-0.63126423	0.982895615	1.371441297	0.735657507				-1.28207184	1.309158755	0.169105807	-0.577315284	0.153805629	0.089633394	1.394700661	-1.018744393	0.887265825	0.003269578
ARMC6	2.496029216	-0.49073276	0.155339866	-0.176700545	-0.266535138	-0.093634117	-0.281415453	0.040869723	0.528876639	-0.828297199	-0.126160348	-0.859260998	0.077939059	1.550245897	2.511868105	-0.7973334	0.370100639	0.449061537	-0.130376918	-0.964332016	-0.46955005	-0.734333914	-0.691968495	-0.04459101	-1.508111095	1.890192891	0.199379013	-0.337237513	-0.37299852	-0.220360075	3.025446589	-0.41258539	-0.477406475	-0.50555548	0.60384841	-0.022679216	-0.558881844	-1.041039688	-0.379701343	0.044101197
ARMC7							0.011972828	-0.509183195	-0.021151495	-0.697098008	-0.634950468	-0.574906059	1.604674427	3.088749276	1.618975722	-0.597409568	-0.699533121	0.102356885	-0.056146865	0.650740727								-0.512443049	0.131430706	-0.56565228	1.352528776	0.244451127	-0.742563117	0.548051179	-0.667447337	0.056987556	0.224920925	-0.348743178	0.080989513	-0.74659307
ARMC8	-0.793086328	-0.258821586	-1.028162815	0.281725025	0.2030254	-1.250702866	0.364930221	0.267692938	-0.099452949	0.324570669	-0.400827508	0.675223193	-1.401021694	-0.968839822	0.66568935	0.210622026	-0.218318933	0.573936263	0.351264064	-1.029070757	1.397399114	1.108896154	0.222016682	0.291494451	1.151031794	-0.707385279	0.030811474	1.210651069	-0.362152976	0.045393813	1.699520297	-0.31741867	0.875922484	-0.645321409	0.465696841	-0.59312745	-0.312040411	-0.110700964	-0.550847103	-0.189494251
ARMC9							-0.821486318	-0.672886493	0.377864344	-0.534836954	-0.630465904	-0.260323943	1.820319434	0.348533881	0.283554758	-0.34563251	0.236503259	-0.548457653	0.295279711	0.381490636								-0.683117704	-0.397395239	-0.552020007	-1.910715421	0.726022886	-1.082403098	-0.599987853	-0.566250807	-0.02243863	-0.862277265	1.304057877	0.908451523	1.740724834
ARMCX1				0.268318704	-0.65871194	1.35053441	-0.136270483	-0.225066031	1.606181292	0.530523418	0.034702312	0.245936443	2.416555571	0.905008991	0.536406352	1.205774037	0.340740398	-0.120096892	-0.113389121	0.981010566				-0.910009097	0.252872839	-0.255826365	-0.047178551	-0.711511209	-1.174884251	-1.078367351	-3.084609748	-0.067789693	0.723834622	0.102077902	-0.616471954	-0.028267506	0.150776321	0.975510194	0.693770392	0.062904519
ARMCX2	-0.948453149	-0.399588227	-1.155984165	-0.227578489	1.445323499	-1.245035599	1.77778453	0.858225176	-1.440673211	-0.17063763	-1.455129474	-0.612787719	-0.297218078	-0.064860097	-0.72420672	-0.372672718					1.105011635	1.83410086	0.127431325	0.114795871	1.009496309	-1.12952026	0.032518669	0.685455205	-0.802129503	-0.414983732
ARMCX3				-1.526198947	0.283133699	1.610476916	1.529243179	1.095413927	0.107289927	0.465770695	0.833305558	0.79877723	-1.16181793	-1.78194669	-1.673451012	1.118432812	-0.246502524	-0.587970291	-0.215800443	0.379367123				-0.0312022	-0.510255588	-0.513158503	0.687204622	1.063647866	-0.273749349	0.456563141	-3.075161837	0.488115184	0.657823508	0.985286052	-0.0000839989	-0.122066076	-0.031773668	0.845507532	0.497409362	0.425850076
ARMCX4							1.301155474	0.373289303	-0.070732492	-0.598381709	-0.584443805	-0.124492978	0.823284484	0.803373193	0.582357861	-0.863201883	0.004272367	-0.332269387	-0.160190531	2.105556972								0.564437698	-1.325143839	1.233457084	-0.762872865	0.040517825	-0.132629122	-0.192976301	-1.790516368	0.183572451	-1.196471644	1.344007611	-0.232681448	1.122680442
ARMCX5							-1.12879728	-0.042150992	-1.091364682	0.752741226	1.786541494	1.964896811	-1.575786533	-1.147513578	-0.49354408	0.48520825	-0.00625786	0.015872644	-0.134420232	1.153769678								1.079725975	-0.645476388	0.497318796	2.094285716	-0.832807881	0.34783021	-0.790158021	-0.034316179	0.161240875	-1.179691377	1.073820191	-1.8025374	-0.066630363
ARMCX6							1.802953483	1.093962716	0.381662164	-0.120031548	-0.364084635	0.188997843	1.096924103	-1.277585269	-1.206163595	1.950151812												0.209553349	-0.342483933	0.189868839
ARMCX6	1.388118542	-0.994077738	0.203322509																		-0.897827383	-0.31803358	1.460306309
ARMET	-0.149110919	0.830371544	0.201908618																		-0.155242265	-0.889470903	-0.930857486
ARNT	-1.363101256	-0.49167201	1.118309935	0.566721612	-0.224417566	-0.112731555	0.312268555	-0.581180554	0.347050071	0.369057035	0.337298733	1.054610286	-0.786527888	-0.062888738	-0.317654768	0.105861153	0.358772449	0.111571075	-0.342924311	-0.794229403	-0.165755611	-1.079217519	0.394558169	-0.035542701	0.870414197	-0.364942261	-0.699501725	0.594736962	-0.336557468	-0.576741267	-1.80468437	0.121511367	0.862421229	1.263147936	-0.854693583	0.041994679	0.699192546	-0.21331414	0.079345248	0.471889279
ARNT2	-0.379915463	-0.719900867	-1.255228761	-0.64312575	-0.775352994	-0.640009602	0.676414227	0.83023792	0.005061254	1.402928465	0.013133635	1.126225203	2.259497721	-0.2886837	0.991237063	0.586721111	-0.45387121	0.44940307	0.657237092	0.088829154	-0.203958105	1.093354619	0.07041608	0.168028827	-0.857383327	1.50983445	1.238008397	-0.637141455	-1.114757297	-0.494080935	-1.801362413	0.236871275	-2.247707483	0.589079758	-0.767195714	0.473265495	0.185071248	1.162604308	0.371669071	1.056106351
ARNTL	-0.316907819	1.541603199	0.566344942	0.430318195	-0.126571023	-1.8485763	0.364514351	1.282983802	0.010089693	1.669066346	-0.066811401	1.364904458	-1.613370891	-1.410436912	-0.678854769	1.283429147	0.098183016	0.207639054	-0.517327854	0.318023706	0.271927355	0.578612341	0.032713065	0.909008141	-0.451862788	1.160108028	-0.072424254	0.266440395	-0.731214554	-0.423272145	-2.734840844	1.159248327	0.804278651	1.452793763	0.487164895	-0.036486721	0.163949865	-0.568193845	-0.416777039	-0.417654973
ARNTL2							-0.491957439	-0.055771555	0.264500108	-0.845730322	-1.442052037	-0.61859205	-1.017926592	-0.589110977	-0.321101217	0.12312496	1.773865604	1.512486503	1.012056147	-0.978475298								0.245739425	-0.616581977	0.528489722	-1.402863458	-0.13734569	0.661915828	-0.695751972	0.006667734	-0.152834574	-0.119650772	-1.31435407	-0.061625408	-0.104090573
ARPC1A	-0.21520876	-0.050736367	-0.546317658				-0.513520689	-0.210278182	-1.087273151	-0.349518729	0.101444262	-0.599846436	-1.186318802	-0.793188975	-1.335396075	-0.542013274	0.810706674	0.756107313	0.785254341	-0.754611842	-0.022602931	2.176133276	0.86684646					0.406891552	0.8634513	1.006083822	-2.261307887	-0.034967636	1.627233957	0.451089832	0.117746366	0.265944631	0.522110053	-1.315507381	-0.659370852	-0.310427569
ARPC1B							-0.287826362	0.066598352	0.347222547	-0.42071936	-1.010472712	-0.558037785	1.595193225	2.398668715	0.506537953	0.422584981	0.251968419	-0.492494862	-0.386239606	0.805522147								-0.497253231	-0.290039076	-0.348741076	-2.200393563	1.30052468	1.158462218	0.263165461	-0.922811154	0.663926229	0.328248263	-1.503354417	0.261066015	0.472410169
ARPC1B	-0.694765851	-0.231887634	1.764274678																		0.035882032	0.751055789	0.9710575
ARPC2	0.34273905	-0.134717352	-1.200449756	1.366160947	0.006083154	-1.582578622	-0.011384455	-0.025797971	-0.252911328	-0.944162393	-1.101388282	-0.838558104	-0.714781252	-0.145480315	-1.035594388	-0.677487798	-0.136317508	-0.08229451	0.87964562	-0.785144748	-0.386737001	0.541938142	1.243105137	0.878962074	0.042509225	0.192962853	-0.904099631	1.28228975	0.51258034	1.381993362	-1.921281486	-0.149547631	1.133774216	0.140963801	0.427616447	-0.425175175	0.493767058	-1.786775244	0.704346502	1.506422656
ARPC3	-0.841606702	1.291504382	-1.311657528				0.721917616	0.692382643	0.042508138	0.295499879	-0.47083281	0.158651002	-1.754290288	-1.777939287	-1.49804024	-0.784155776					-0.399656741	1.73089972	-0.637236778					1.760896992	0.866229066	1.089790941
ARPC4							-0.309127343	-0.382006135	-0.475946792	-0.609192816	-0.664451205	-0.630366206	-1.021312033	1.450062678	1.324406304	-0.699090495												0.339488751	0.185669092	0.038710309
ARPC4	0.986726331	-1.290557891	-0.331297099																		0.85396304	-0.095089955	-0.655177958
ARPC5	-1.131340605	0.951366891	-1.079421643	1.439467798	0.595338797	-0.296813753	0.336550896	0.077637264	-0.239383965	-0.995473982	-0.831433425	0.033440928	-1.385032503	-1.169105533	-1.321481368	-0.159070192	0.245582223	0.311783945	0.384734387	-0.777973539	-0.001562376	1.731773776	0.738282821	-1.651895134	0.67971352	-0.356407023	-0.409404204	1.340062633	0.621213322	1.684085535	-2.797029671	0.633472899	0.783551562	0.514245525	-0.998688797	0.61740452	1.035182382	0.136638611	-0.551088023	0.462183976
ARPC5L				0.729813431	0.505908814	-0.523049172	-0.616588462	-0.45192365	-0.483384748	-0.475289495	-0.581447703	-0.679142692	-1.11371061	0.191832973	-0.194899357	-0.333438579	-1.163539448	-0.192807122	-0.648693757	-1.139571493				-0.282296577	-1.088959543	1.643722605	-0.985139557	0.162579671	-0.377962472	0.104809	-0.274354694	1.157919482	0.381129471	0.405722539	0.923127945	0.242014868	1.682537876	-1.618694936	0.404317246	-0.159107978
ARPM1																	-1.029674475	-1.232089212	0.058301898	0.739244437											-2.339268511	0.912320741	0.018214372	0.806784193	-0.526694191	0.296009112	0.872710448	0.891481591	-0.386683279	0.919342876
ARPP19							0.328282392	-0.483174309	-0.337373523	-0.345547557	-1.045925805	-0.603695941	-1.626681113	-0.915918118	-0.464040065	-0.768994472	-0.716078976	0.291713098	-0.421545472	-0.692986571								2.082461957	0.433565621	1.239576856	2.736993631	-0.285916002	0.318630252	-0.511955651	1.069851862	-0.756797582	-0.349689142	-0.834083604	0.071600276	0.080263882
ARPP-19	-0.955588484	1.681835732	-0.547870731																		0.59883545	1.070259102	0.382235394
ARPP21							-0.641912454	0.258681138	1.101790034	0.182034875	-0.622750889	1.449891812	-0.421554448	0.750494661	1.382826332	2.110965832	-0.432165251	-0.347353257	-0.246750795	-0.337043054								-1.194404268	-1.194404268	0.217164412	3.152921757	-0.276357141	-0.384055291	-0.424168967	1.116378172	-0.316773394	-0.378302132	-0.515728555	-0.347138961	-0.263463132
ARR3	-0.712926821	0.631586177	0.009569488				-0.356453291	-0.219515865	-0.72398075	-0.486701245	0.167686511	-0.990772631	1.15300638	2.610524268	1.480790505	-1.410241873					-0.0765559	-1.248818123	-0.234452444					-0.178592037	0.107087765	0.252682155
ARRB1				0.246550196	-0.237036889	1.192054297	0.137349743	0.338308179	-1.190552078	0.034900345	1.69379253	1.232770236	-0.871382797	0.752046135	0.551087699	1.886870243	0.007515527	-0.784440194	0.170038291	1.80034246				0.872308986	-1.747830538	-0.70756205	0.381515998	-0.599497855	-1.233896054	-0.197580983	-1.45059455	1.060967634	-1.424137356	0.42629141	-1.118156569	-0.106002141	0.641432125	-0.791462097	1.054001314	0.514204146
ARRB2	-1.005674166	-1.113576092	-0.069466273	0.012576566	-0.705820932	1.912234585	-0.006377783	0.139304215	0.50820863	0.413045389	-1.519590798	0.243866294	0.751403579	0.269713101	3.096413809	0.672688305	-0.158472731	-0.464629299	-0.587094962	-0.018871893	1.479243733	0.136816822	-0.859689206	-1.177294871	0.343704576	-0.557799219	0.172399296	-0.248397877	-1.376258509	-0.228425345	2.910636068	-0.579172409	-0.545949292	-0.569307162	1.531778037	-0.155224788	-0.478091567	-0.234662795	-0.081933589	-0.569003616
ARRDC1				0.170973362	0.040732422	0.043625038											-0.894565542	-1.729484194	-0.619183867	-1.182211922				-0.523458313	-1.777558991	1.492451948	0.553234533				1.451070795	0.816200048	1.780564165	0.271408278	0.440036489	-0.544860673	0.50949055	-0.093730827	-0.664475999	0.459742701
ARRDC2																	-0.249327903	-1.010685325	-1.36596863	2.295070931											-0.113770066	-0.323211183	1.092779861	0.582064054	0.927914779	-1.248708104	-0.03291488	0.381172197	-0.212733281	-0.721682452
ARRDC3				-0.342342	0.024748373	-0.444194228											0.410916221	0.240671237	0.341715669	1.615019852				-1.096500468	-0.088784085	-0.162056062	2.10912847				-1.34428601	0.64261378	-1.014961948	-1.247962531	-0.630520007	0.019167327	0.368708294	1.883342385	-0.233047835	-1.051376433
ARRDC4																	-0.28754269	0.594659613	0.282967097	-0.210607579											-1.222598524	0.742406295	-1.78225097	1.069646522	0.349783167	-0.353294741	1.349244741	-1.779580064	0.797583297	0.449583836
ARS2	0.796982078	0.062312573	-0.509342685																		-0.408489869	-0.835802411	-0.765325699
ARSA	0.924751715	-0.992509021	1.802886404	-0.052955172	1.132920588	-1.329649808	-0.257070074	0.554555265	-0.250783279	1.543468246	-0.523630217	0.197465263	0.842490513	1.555413158	1.598792049	-0.025715989	-0.878272735	-0.241501441	-0.021190163	1.971138841	-0.089981703	-1.233996061	-0.1363277	-1.287800999	-0.064468078	0.802216463	0.799737007	-0.913411557	-0.816594902	-1.5093998	-2.325438552	1.106264014	-0.41227624	0.723264857	-0.602433455	-0.082284062	-0.109033105	-0.097606647	0.262244929	0.707123758
ARSB	-1.429866266	-0.107058515	1.248411157	-0.870226452	0.290745014	-1.570463231	-0.184937196	-0.961673419	-0.306855287	0.40695547	-0.654911771	-1.447379361	-0.165272988	0.035301936	1.787382884	-1.254670121	-0.792283932	-1.082986661	-0.205009763	0.113777181	1.640354194	-0.499001552	0.186898763	-0.182660517	0.029748207	1.096685689	1.206171289	1.466856291	-0.969539102	0.296835904	-1.517593406	1.147476073	0.652773974	0.46719261	1.544347087	-0.945310018	-0.451150608	0.535192486	-0.404530903	0.938105882
ARSD	0.102904874	-0.671412132	0.73298636	-0.458435546	-0.522814309	0.372500011	-0.781957683	-0.837929399	-0.182548904	0.025612374	1.045066972	-0.468976312	0.203371758	-0.550589672	0.230820676	-0.285785804	0.247436841	0.276439544	0.059711592	1.467046377	-1.088936007	-0.883969741	-0.9295178	-0.266265931	-0.675821426	-0.575056433	2.125893634	-0.645843108	0.65282174	0.803253408	-2.627377819	0.210251659	0.561346422	-0.061733314	-1.217920927	0.231979218	0.037806645	0.49198965	0.027650098	0.295374013
ARSE	-0.212672256	1.252772506	-0.451928543				-0.026201803	-0.469611572	-0.611561235	-0.446197195	0.742082451	0.383549799	1.753290869	0.777204017	1.868899356	-1.344723923					-0.477563145	-0.080226811	-0.503197748					-1.03887362	0.885495511	-0.608634437
ARSF	-0.369512598	-0.434297275	0.386308626	0.831495453	0.989240886	1.03579842	1.248439116	0.478193524	1.227816744	0.396735155	-0.495182431	-0.26833634	-0.455999924	-0.526115989	1.888763765	-0.67975266					2.200279563	-0.563866627	-1.017359362	-0.483215348	-1.396535188	0.057628997	-1.03441322	0.054403781	0.037905884	-0.949905732
ARSG				0.830621412	-1.103359421	-0.487477244											-0.407367341	-0.560426288	-0.72234723	1.648650438				0.447236319	-1.20092694	1.487305816	0.026600058				-0.202460929	0.462389141	-2.175993312	-0.086435887	-0.229073057	-0.095637723	-0.387865723	1.910589062	0.600015842	0.245963007
ARSI																	0.798109941	0.822261792	0.691463338	-1.250781753											-2.07022576	0.47289775	0.992335894	-0.741122797	-1.477147581	0.867127612	0.724368791	-0.223692492	0.282254128	0.112151136
ARSJ							1.469095081	1.617979292	-0.028971842	-0.007518785	0.888360846	0.483327143	-1.050995445	-1.097763107	-0.918415557	0.143939792	0.774133508	0.734284434	1.343054101	-1.197728942								-0.23792461	-0.051926612	-0.475624474	-2.248400916	-0.563970904	0.809351335	0.081604447	0.454180562	0.13030887	-0.418722811	-0.286879886	-0.813488194	1.202274398
ARSK																	-0.359226366	-0.028561507	-0.155853895	0.199935188											0.250668679	-0.078204071	-0.745271988	0.421455022	0.112744351	-0.584123801	-0.121662304	0.336132459	0.043821243	0.708146989
ART1	1.17398372	0.194979814	-1.596782053				0.033313091	-0.362949626	0.440990784	-0.178679309	2.603313265	-0.340119675	-0.547219943	-0.005823967	2.221726945	-1.285931922	-0.658745428	0.336565075	1.416243343	0.779843624	-0.765552321	-0.008209676	-0.340701569					-0.571680604	0.191492036	-0.596141266	0.764950381	-0.886317451	-0.871096884	-1.386386717	-0.015553736	0.71102375	-1.125345814	-1.117653699	1.600526764	0.451946791
ART3	-0.230568632	-0.230568632	-0.509911398	2.251042333	-0.285778234	-0.45557805	0.405856036	-0.881874114	0.561581543	-0.342824284	-0.881874114	-0.881874114	-0.714169722	0.130341679	2.663875881	-0.881874114					-0.190662523	-0.470005288	-0.190662523	-0.38415582	-0.310437015	-0.223899464	-0.591193749	-0.881874114	-0.881874114	-0.19308822
ART4	-0.069474605	0.389057787	-1.69518036	-0.304062763	-0.114541659	1.534748489	-0.148209851	1.272889106	-1.142311938	0.021921714	0.22541241	-0.148209851	-0.528503938	-0.154881677	0.525644584	-0.611901764					1.389492098	0.159791591	-1.299175112	-0.499384566	-0.082127324	-1.520298031	0.985665854	-0.928813503	-0.571870808	-0.164889416
ARTN	0.309275244	-0.002842603	-0.414735828				-0.127732469	0.94526406	0.150056704	-0.435741902	0.117485989	0.070124086	-0.274275238	-0.052621015	0.266141999	-0.913537251	-0.392663517	-0.956883442	0.705519862	0.989308037	-0.903379343	-0.79848728	-0.465902688					-0.061036618	0.389711809	-0.092991377	-1.758193453	0.092656096	-0.710113231	0.810104123	-0.460229814	2.282455936	0.07713871	-0.71517219	-0.338231058	0.374303941
ARV1				0.552181124	-0.698021579	-0.795482829											0.455129237	0.3942311	-0.061183007	-0.616615248				-0.068943708	0.638842718	1.06460956	-0.693185286				0.028573409	-0.029053526	-0.084395101	0.191550985	-1.219995249	0.081136702	-1.448800172	2.903781061	-0.245042506	-0.349317683
ARVCF	-0.29621067	1.235559424	-0.623847052				-0.074253371	0.567547953	0.895925995	-0.108071691	-0.393971966	0.221533983	0.449876701	0.249280899	-0.008676135	-1.219448161	-0.741444559	-0.334831026	0.670417137	0.915187718	0.795910603	-0.7638626	-0.229003207					-0.192398757	1.621572274	-0.194698578	-1.471581811	0.434430856	-0.100874367	0.541869986	-1.872847001	0.022609491	0.401664439	0.780419567	0.755401359	-0.00042179
AS3MT				-0.69270071	-0.247158112	2.144751789											0.240292133	0.483178944	0.351348387	-0.801152721				-0.095756665	0.150152566	-0.498307084	-0.760981785				2.855798087	-0.457384101	-0.344921622	-1.316397964	0.708458411	0.025683426	-0.95332035	-0.079062545	-0.189882459	-0.522637626
ASAH1	-1.610250266	1.158904316	0.865652097	-1.33376755	-0.177802885	-1.129353551	0.801646012	0.209776811	-0.253021936	0.854697927	0.025801344	0.387278471	1.43108359	0.044791065	0.49240125	-0.388552896	-1.052112581	-0.959897748	-0.402008328	1.074746222	0.490348127	0.565408921	0.583806175	0.6861132	0.524269938	-0.041425343	1.47196619	-0.45334354	-0.615093779	-0.580160311	-1.877992322	0.515974087	0.626562943	1.346007531	0.813860387	-0.868494826	-0.591767503	0.262479722	0.55749516	0.555147255
ASAM																	-0.165703625	-0.570207397	-0.684204909	0.944205921											-2.782311753	1.016579431	-0.308316783	0.648816398	-0.534287374	0.385256995	0.893567717	0.399783676	0.77745002	-0.020628317
ASAP1				-0.544207454	0.200558599	0.93397117	1.408954064	1.237540169	0.859209177	0.928551368	-0.256367985	0.499184524	-0.462730344	-0.790025483	-0.291871186	0.085905068	-0.119063472	-0.098490458	0.080081287	0.376096203				0.719746253	1.062955896	-1.591345461	-0.781679004	-0.386731303	-0.577561011	-0.355666001	-2.690118651	0.368743132	-0.370100752	0.194124334	-1.022373702	-0.206600038	0.673672922	0.859707692	0.410468573	1.54385293
ASAP1-IT							-0.903832251	-0.022252799	0.337546294	0.058021102	-0.595637809	-0.333314167	-0.597071271	1.047110244	2.854706486	0.208534667												-0.958303827	-0.452291556	-0.485261194
ASAP2	0.406772093	-0.77203683	-1.137301566	-0.704954162	-0.008189486	-0.15197553	-0.324342972	-0.518561045	1.717067087	0.728590384	-0.729741396	0.360933027	-1.023612848	-0.454104392	-0.658923889	1.02755052	-0.473565974	-0.234564321	0.033730072	-0.968947944	0.307154438	-0.149426483	0.166029426	1.84911527	0.524436854	-1.323395587	-0.185037359	0.469067544	-1.382789068	-0.112738564	-2.623077027	0.710640194	0.489059568	1.381545622	0.415308792	0.635406778	0.762670286	-0.836325749	0.617953981	0.090165725
ASAP3				0.078173831	0.147430415	-0.966341415	-0.348562237	0.09796949	0.292390864	-0.393074207	0.295560242	0.666398155	0.145315252	1.332099816	2.745253872	-0.86942814	0.347323812	-0.127732914	0.53871415	-0.085493209				1.63627434	-1.342762503	-0.254888792	0.702114124	-0.410591261	0.004053871	-0.016520946	-2.502359983	-0.320607928	0.906244638	0.688732095	-1.480447709	0.903175817	0.570271697	0.589981619	0.114510049	-0.142312134
ASB1	0.042321379	-0.101411606	-1.639354547	-0.723693023	-0.361892804	0.642536074	-0.418573995	-0.879238574	-0.656017169	-0.995619518	-0.648479035	-0.612779886	-0.86040785	-0.834129561	-0.588391297	-0.867225589	-0.886172557	-0.760549653	-0.822482083	-0.590042985	1.00533238	0.085441275	1.084385521	-1.15735416	-0.043488131	1.880222688	-0.236330644	1.447763228	1.128009301	2.304957194	-1.318187555	1.061123659	-0.314896596	2.143184572	-0.660673734	-0.530473096	0.267831683	0.575169563	1.157658538	0.678510243
ASB10																	-0.750461872	1.098824301	-0.101154854	0.395049285											-1.962358005	-0.52148083	-0.688520514	1.015876743	-1.556844093	1.467240725	0.335599047	0.08769896	0.447901422	0.732629686
ASB13				-0.098120581	-0.875691485	-1.292382362	-0.669717847	-0.152252127	0.203673128	-0.290332358	-0.691167203	-0.351999257	0.205684006	1.038857438	3.681820304	-0.740098547	-0.43673884	-0.324422806	-0.305393765	-0.72499706				1.826632529	0.41496419	0.160960222	-0.136362512	-0.252125692	0.361191838	-0.616764748	3.099346259	-0.584196268	-0.401432795	0.102589818	0.268441202	0.757362895	-0.741485759	0.281542779	-0.812191937	-0.178423723
ASB16																	-1.445541097	-1.032795815	0.071091899	0.894874131											-1.499048505	0.914641976	0.179693023	1.262165572	-0.62877523	1.186815916	1.056799627	-1.122117189	0.341679531	-0.17948384
Asb2				-0.806797709	-1.398661583	0.05644662																		-0.52973488	1.58434631	0.545238701	0.549162541
ASB3				0.704905365	-0.246059851	0.234092696																		-0.992978188	1.108440026	-0.93805773	0.129657682
ASB4	0.378882385	0.631886152	-0.674713113				-0.638317235	-0.760962046	-0.09697386	-0.425693494	-0.161737937	0.516144817	-0.814413017	0.406587865	0.468243505	0.975748859					-0.552230131	-0.298832681	0.262862873					0.432600031	0.803587125	0.1359798
ASB6				0.316038208	-1.002415965	-0.995940634	1.008698447	0.496001746	-1.249428936	0.460816678	-0.744271892	-0.017951565	-0.074498995	-0.035544099	-0.187593856	-0.403730701	-1.012990486	-0.748490131	-0.273967968	0.15548463				0.535483363	-0.494256523	1.826965583	-0.185874032	-0.110940673	-0.726679358	-1.284614004	-0.398706566	0.875756784	1.595405755	-0.861436313	-0.017241653	-1.250012991	0.706072588	0.071138379	0.121835381	1.037152591
ASB7							0.848462043	0.42215105	-1.15554906	0.289365658	-0.914438744	-0.243523083	-0.694294543	1.426777365	-0.762434414	-0.049586525	0.487237721	0.504153153	0.370276352	0.188444643								0.296354363	2.716193401	0.202006848	-0.402622029	0.443901121	0.23467608	-0.192085688	-1.630246292	-0.467211302	-0.012681675	-0.234000912	0.733607911	-0.023449084
ASB8				-1.250303234	-0.821366677	1.037051604	-0.579189627	-0.727912214	-0.4907979	-1.131988678	0.631636721	0.961351891	2.247942575	-0.809288724	-0.823319157	-0.121797519	-0.795399093	-0.883280964	-0.530458115	-0.164141549				-0.723494344	-0.256557633	1.191601952	0.823068331	0.130750271	0.205111565	0.262636339	2.872182525	-0.439802024	0.950187653	-0.048342188	-0.284197411	0.182317637	0.21769341	-0.470290531	-0.853062963	0.246593613
ASB9	-0.828881801	-1.232595996	-0.16187574	-0.371072628	-0.379325929	-0.351309434	0.295356469	-0.858063223	0.21541649	0.303921466	-0.255658384	-0.385560849	-1.05363067	1.070488761	1.814216062	0.917746302	-0.345449478	-0.30594208	-0.244229587	-0.278017058	-1.109726459	0.241838455	0.189180082	-0.368771604	-0.357021734	2.266832528	-0.439331199	-0.020120947	1.534426137	-0.208550897	3.177436022	-0.198365659	-0.532202221	-0.392805147	1.083458421	-0.232789734	-0.240818534	-0.318560124	-0.62544082	-0.546274
ASCC1				-2.082850437	0.411177467	-0.430632826	1.179871018	1.141579743	1.408673205	0.726993962	0.573828861	1.290490257	-1.026840984	-1.448990473	-1.396517244	-0.407562337	-0.147657767	0.061096471	1.21984636	1.285529366				0.667468029	0.166933447	0.756531697	0.511372624	1.072088169	-0.326252469	-0.407089605	1.52438274	-1.758898016	0.771436105	0.152865395	-0.46249474	-0.939867054	0.725952965	-1.088155469	-0.879802554	-0.464233801
ASCC2	0.111660378	-0.350707947	1.824310399	-0.192077116	0.208720075	-0.422897086	-0.965358808	-0.31891015	-0.814230664	-0.429684706	-0.537294274	-0.250071676	-1.772430572	0.062470821	-0.887816619	0.81099032	-0.071592611	0.419221277	0.42334389	-0.604245458	0.333408452	-1.553809202	-0.699843213	0.67780414	0.056199266	-0.164752316	-0.162996963	0.0925382	0.506360291	0.670939631	2.969615029	-0.363016839	-0.204686184	-1.014779798	0.11164086	-0.737116187	0.398886762	-0.957007494	-0.711154862	0.340891614
ASCC3	-0.298223554	-0.169538048	-0.206305335	-1.801758149	0.128710573	-0.05819241	1.17215391	1.395599451	-1.614369094	-0.295516703	-0.784303824	0.099877164	-0.371453274	-1.25737993	-1.390923554	-0.405493805	0.776230297	1.009170211	0.091407428	-1.373358642	-0.77619829	1.742360898	-1.750531407	1.40096162	0.688430694	0.162206695	-0.520359021	1.003260503	-1.264362603	0.794216726	0.697225978	-0.256010377	0.1775207	-0.943946015	-0.593668391	-0.590724438	-0.736501885	-0.406378509	0.168993193	1.980040449
ASCL1	-0.256299	0.347121209	0.432012869	1.941293442	-0.428064416	-0.40916935	-0.226703206	-0.1253268	-0.229191394	-0.584347932	-0.462901334	-0.441615177	0.442103963	0.662411094	0.48787652	-0.196553568					0.23575407	-1.561693923	-0.292898083	-0.333793306	-0.828960083	0.764331824	-0.705638111	-0.298216989	0.672321298	-0.761087916
ASCL2	-0.020028059	1.301823831	-1.281795772				-0.938582747	-0.938582747	1.352267521	-0.005135641	-0.938582747	-0.938582747	-0.317524314	0.623360617	1.073349063	1.396894474					0.220308648	-1.101543242	-0.861206534					0.686582134	-0.938582747	-0.938582747
ASCL3							-0.901114303	-0.385258017	0.569870851	-0.873659767	-1.29559264	-0.639573721	1.103066845	0.900770262	2.826922728	-1.558578198												0.199957099	0.156607831	-0.133832263
ASF1A	-0.469546061	-0.802240386	-0.752401852				-0.619252205	-0.222561285	0.216034752	1.013787352	0.100579386	1.148368733	-1.788096342	-1.305140416	-1.45032789	0.646965223	0.042373125	0.441185813	-0.202610989	0.390074783	-0.403719501	0.186790236	0.457274367					0.883803759	-0.832584061	0.150217196	2.586380587	-0.963711814	0.242962124	-0.731743185	1.311361617	-0.780169259	-0.859737894	0.068656428	-0.828562863	-0.716458472
ASF1B				0.444892002	-0.675642282	2.012606607	-0.717631144	-0.587731102	-0.396348121	-0.791595581	-0.8244173	-0.761085251	-0.000176106	0.758883928	0.814819533	-0.585419713	0.402155725	0.760864137	-0.154438081	-1.428526145				-0.710044274	-0.125959403	-0.068175786	-0.877676865	-0.543814717	-0.640430763	0.66273016	2.593665793	-0.932796327	0.091602264	-1.03352971	0.958652736	-0.034113618	-0.581860463	-0.320458931	-0.392996259	0.071778879
ASGR1	-0.608887397	-0.635360763	-0.211786921	2.211710961	-0.720992818	-0.06298111	1.00702684	-0.963411488	0.564130152	-0.987514709	-0.987514709	-0.547630923	0.042897995	-0.987514709	1.642749298	0.615349497					0.202962466	0.626536308	2.373778405	-0.57461612	-0.232109679	-0.248653792	-0.372357442	-0.987514709	-0.870011506	-0.906166338
ASGR2	0.666561278	0.413354559	1.348271675	-0.309891132	-0.648947691	1.490449934	-0.507693775	1.069807505	0.641447939	0.208346385	-0.264271734	-1.04511906	-1.133636166	-1.214249959	-1.476639952	0.347444694					-0.151491199	-1.709686394	0.958722877	0.473380274	0.371189791	-1.676165817	0.299984641	-0.161528664	1.371714062	1.248422379
ASH1L				-0.52638106	-0.679599351	1.928387791	-0.072763422	-0.306405318	1.021956323	-0.551833304	0.915881515	-1.16470997	-0.972666037	0.067976355	1.992575476	-1.112712515	0.446597163	-0.279787428	0.153587536	-0.582797711				-0.889533027	-0.485643891	-0.062340839	0.715110377	0.066589756	-0.422879617	1.214693555	-1.959034674	0.165645911	1.146901026	0.589306156	0.106116709	-0.233257993	-0.081282292	-0.000809954	-0.076960379	0.605775929
ASH2L	0.078768645	0.634996459	-1.033686983	0.236123487	-0.102952999	-1.772962643	0.226935994	-0.063555722	0.933666523	0.875170246	0.56915911	1.250819807	-2.126444835	-1.341719269	-1.530339917	0.755790089	0.157880144	0.447677492	-0.294175942	-1.748139231	-0.412020603	1.7529053	0.896750724	0.87580823	1.13163141	-0.764787512	0.397140027	0.286626072	0.394864081	0.547272748	2.702364122	-0.156607073	1.036415154	-0.354087454	0.121192541	-0.297339331	0.074474678	-0.541730465	-0.722815229	-0.425109408
ASIP	1.676750199	0.371232685	-0.728150485				-0.828706113	0.718689556	-0.637072622	-1.007802834	-0.678264867	-1.217345997	1.75565957	0.041703951	0.711525687	-0.767813228					-0.324470727	-0.745328347	1.51356051					-0.642445523	0.564666376	-0.099782459
ASL	-0.190234223	-0.624555741	-1.688328733	0.729866557	0.536474595	1.062535852	-0.977075388	-0.724071309	-0.714065498	-0.188998653	-0.731694785	-0.502514065	-1.701781988	-1.042827861	-0.824605887	-1.212450181	0.011681011	0.113777751	-0.256620193	2.505967246	1.559640876	0.061546366	-0.190234223	-1.739481406	-0.802949252	0.529376955	-0.315823301	1.121286125	0.6452954	0.88114666	-2.038073278	-0.129291492	-0.691962224	0.0934632	-0.491577722	0.563902245	-0.13167966	1.080280792	-0.457830981	-0.172036692
ASMT	-0.274597943	0.037875578	-0.018937789	0.613604179	-0.198165386	-0.266524105	0.547029377	-0.608978866	0.27199134	0.555041127	1.429114223	0.140462803	-0.911483455	-0.024685865	0.791980317	-0.804023359					0.037875578	-0.78591825	-0.10415784	-0.176561169	-0.208455786	-1.526741482	1.762843748	-0.226104374	-0.144097203	0.906304331
ASMTL	1.948202861	-1.065495813	-0.63625218	-0.904926673	-0.58258779	1.086723905	0.140675752	0.516420273	-0.571697507	-0.135352542	-0.205943154	0.046408365	-1.223035691	-1.285849531	-1.01455911	0.398789287	0.083770296	-0.715255808	-0.508436358	-0.180980256	-0.168340378	0.130556281	-0.004542807	-0.924799233	-0.670483613	1.42451878	0.571554624	0.673602002	0.192587128	-0.353767103	1.970096012	0.44531144	-1.156452954	0.574390109	-0.156011493	0.52368471	0.7847431	-2.21351316	0.575777484	-0.027123121
ASMTL	1.650372433	-0.531083365	0.677748829																		-0.591293397	-0.910869724	-0.896975101
ASMTL-AS							-0.650585599	-0.650585599	1.529130751	-0.313346465	1.455102649	-0.650585599	-0.650585599	-0.206416984	-0.650585599	-0.650585599	0.185846254	0.982566921	-0.237174057	0.359349603								1.891045919	-0.650585599	0.599666798	-0.346308849	0.206921185	-0.931680412	0.936270077	-0.802476841	0.507258922	0.133560859	-0.368744095	0.510900791	-1.13629036
ASNA1	0.734615385	-1.254654241	0.974198953	-0.880939131	-0.647175995	0.177927578	-0.245015628	-0.046805548	0.94552915	0.379153479	-0.247584225	0.332490631	1.442552698	1.191258277	-0.26128341	-1.113629563	-0.284190341	0.156050881	0.834230062	0.937570681	-1.044111106	-1.092511826	-0.62544487	-0.173424535	-1.108470067	1.475322386	1.156759765	-0.484323262	-0.249296623	-0.326782637	-0.149694815	-0.034951092	1.602921371	0.177024445	-1.633014509	-1.109489911	-0.797533597	1.029711825	-1.555127244	0.826492242
ASNS	-0.553563591	0.64810739	-0.525200451				0.124772464	-0.325199642	-0.835703778	-0.792805242	-0.730712214	-0.720305561	-0.952084845	-0.628727016	-0.588661402	-0.730596584					-0.231149941	1.363553118	-0.157058474					1.55620756	1.69421134	0.631403012
ASNSD1				-0.705415166	-0.265071031	-0.059672385	0.628656836	0.193867228	-0.94179166	-0.201396052	0.354222006	0.847497726	-2.156181852	-1.184091264	-0.534316994	1.272325414	-1.063517228	0.211506904	-0.656339471	0.536513055				0.815748407	1.627888703	-0.612260124	-0.801218405	0.296378599	-0.120415283	0.204471853	2.369796483	-0.356714511	1.307910903	-1.30394056	-1.046892548	0.149957515	0.200021915	0.443110272	-0.772204608	-0.019208123
ASPA	-0.227056441	1.977781102	0.543740424	2.190346249	-0.252657076	-0.288762999	0.521076261	0.88892524	0.8688368	2.376128452	1.186300019	2.02935587	-0.492566672	0.508562151	0.431501577	-0.161272068					0.104565466	-0.18224267	-0.253944703	-0.884684129	-0.078667652	-0.217681422	-0.467892971	-0.855805189	-0.722760437	-0.855805189
ASPG																	-0.219894511	-0.806453971	0.00096932	0.967421803											-0.702585862	0.227310974	-0.607695579	0.446877184	-1.754292514	1.305729225	0.572883876	0.252330109	0.718852499	-0.401452553
ASPH	-0.825495462	-0.912872571	0.334455703	1.162432851	0.668404224	-0.067011282	0.504585852	0.653760007	0.851177047	-1.081799142	-0.25468526	-0.04171658	-0.620892518	-0.165383026	-0.476665416	0.242338275	0.441230819	0.593463194	0.411104401	0.129031237	-0.778199595	-0.544125138	-0.480796774	-0.698257068	-8.40451327	0.502158597	-1.567727322	0.59593083	0.1032829	0.374742742	-2.904852193	0.015145512	-0.319925246	0.147556629	-1.112922961	0.344024599	-0.12795166	0.68394573	0.841130952	0.859018987
ASPHD1	0.749160884	1.10972859	-1.056121965	1.007388017	1.60133035	-0.207351625	-1.067249503	-1.067249503	0.736644595	-1.067249503	-1.067249503	-0.981175369	-1.067249503	0.912455594	-0.624059278	-0.204676792	1.338506406	0.275940133	0.245454783	-0.718173775	-0.543668483	0.479810385	-0.472913048	-0.458619462	-0.232990934	-0.284060416	-1.425695931	-0.266943188	-1.067249503	-0.285256833	-1.930324737	0.560170478	0.104590604	-0.546314131	-0.85937803	0.989175871	0.422002612	-1.64320375	1.054203188	0.707350347
ASPHD2																	-0.226648743	-0.46929419	-0.076092031	-2.002464335											-0.121246179	0.979828764	-1.244331548	1.265479784	1.354818834	1.122079203	-0.202274081	-0.295127847	0.702451695	-0.787179324
ASPM				-0.08274677	-0.378790282	2.199401622	-0.912287174	-0.673825166	0.206866378	-0.758060639	-0.911583746	-0.806421297	-0.660284182	-0.465082981	-0.604185819	-0.422525602	1.143322633	1.242614497	0.448694123	-1.057981294				-0.560003915	0.001249933	-0.54744495	-0.631665638	0.003575758	-0.506585219	1.619876872	1.478282161	-1.186232216	0.792580885	-1.334880269	0.958341753	-0.843786757	-0.697208699	-0.022336188	-0.551772202	-0.369638428
ASPN				-0.959451895	-0.384954822	-0.596028015	-1.009777807	-1.264902921	1.052298659	-0.630417855	0.212604262	0.21704122	0.058419954	0.167125437	0.403393478	-1.339221976	-0.909442376	-1.047973355	0.968441745	-0.620696573				1.888165422	-0.753559852	0.159695524	0.646133638	0.888131195	-0.52504009	-0.005915945	0.829343918	-0.261593886	0.597426782	0.218315192	2.50978713	-0.980653763	-0.178487143	-0.759565969	-0.754557398	0.389655695
ASPRV1																	-0.834911668	-0.268132783	-1.473589061	-0.320750238											-0.763733947	-0.494339786	-0.989520491	-0.14974351	0.476560372	0.511818872	2.194316047	0.449410727	1.618467259	0.044148207
ASPSCR1							-0.563207577	-0.934336831	-1.687199031	0.685907453	-0.472015818	-0.391427751	0.639251204	0.728322225	-0.310839685	0.853445802	0.428948933	-0.941831581	-0.453545409	-0.28328557								-0.730745926	-0.056351054	0.861928756	2.501237199	1.096634576	0.054333506	-1.369040936	-1.086588018	0.362016184	0.321790861	-0.65915975	-0.463670151	0.492160156
ASRGL1				-0.950821555	-0.637309522	0.064620976	-0.24131628	-0.24131628	-0.24131628	-0.24131628	4.353721158	-0.24131628	-0.233970097	-0.24131628	-0.24131628	-0.24131628	-0.346494386	-0.382926534	-0.730693763	-0.351620453				-0.468679459	-0.781749844	1.325994654	1.44794475	-0.24131628	-0.24131628	-0.24131628	2.805129343	-0.10004688	-0.374131686	-0.358919666	1.757123437	-0.520052028	-0.153442348	-0.289148906	-0.53785904	-0.41691709
ASS1	0.715880164	-0.126967425	1.848349976				0.030852555	-0.132914564	1.141083396	-0.734286321	-0.40612221	-0.715390115	1.08801655	2.007553178	1.223833031	1.359570778					0.711188199	-0.688297095	0.289337862					-0.971591176	-1.232280085	-1.390535811
ASTE1							-1.073542595	0.18915812	1.027977717	0.207043399	-0.808840462	0.858067564	-1.470595795	-1.772857014	-0.587063	2.433760666	-0.723763233	-0.306905764	0.144253069	-0.361190237								0.003151216	0.063961165	-0.313418227	3.234899602	-0.39410884	0.11934109	-0.143271755	0.270998615	0.401669414	-0.327580253	-0.728714405	-0.598891104	-0.586736199
ASTN1	1.064349436	0.417391936	-1.252175807	0.63950012	0.058573244	0.49329741	1.468708366	0.698511697	2.055409904	1.457843523	0.279611628	-0.349342078	0.099738112	-0.727197183	-0.263630536	0.399124905					0.06260879	0.313043952	0.438261532	-0.005227462	1.382885282	-1.541334711	-1.027693883	-0.856368098	-0.828602387	-0.858782507
ASTN2	-0.099352592	-0.854432289	0.60605081	0.073151979	-0.581654294	0.292796335	-0.507857063	0.999309354	-0.274429981	-0.772427595	-0.435457994	-1.092513042	-0.494338117	-0.725749677	-0.447612616	-0.649242557	0.548202905	1.466060156	0.805255413	0.421301679	1.748605615	-1.341259989	-0.149028888	-1.560728444	0.360550428	1.415883996	-12.2791554	0.222853334	-0.945950174	0.10845947	0.457887159	-0.15085707	1.584672251	-1.714610554	-0.745289132	-0.913725464	-1.212432345	-0.884892408	-0.24314074	0.581568148
ASXL1	1.449315552	-1.514583926	-1.391199876	0.587354807	0.356817339	-1.948555159	-0.569547867	-0.933389627	-1.108737524	0.167456027	-0.496606548	0.228728969	0.900302879	0.530644851	0.708955879	1.128836401	0.610228887	0.214888599	-0.048259452	-0.443454411	0.194016949	0.709011248	-0.361211279	0.629776267	1.007819938	-0.073676708	-0.559536485	-0.267566695	-1.208902074	-0.284754453	2.443482717	0.239867847	0.196484302	-0.648298982	0.622031549	-1.039679119	-0.609284762	-0.431982097	-0.808522839	-0.297502238
ASXL2							-0.677011673	-0.761068396	-0.064920768	0.072917215	-0.457937662	-0.193450455	1.648181582	-0.724587402	-0.414686999	2.604021236												-0.582518377	-0.649180812	-0.578005264
ASXL3				1.125433421	-1.157706102	-3.124666188																		-0.42691864	0.459191322	-3.124666188	-3.124666188
ATAD1				-0.021011803	-0.279097892	-0.779875883											-1.656327009	-1.712148592	-0.635164841	1.254153945				-0.559611363	-0.393197225	-0.162492539	2.195286705				-0.031052375	0.084621232	0.007539081	0.886275601	0.302667996	-1.046672689	0.445899731	1.310227431	1.150118231	-0.360137741
ATAD2				-0.280782633	-0.454810134	2.037484779	-0.721850521	-0.426993187	0.218421084	-0.955944653	-1.020602933	-0.647065042	-0.853114619	-0.335069368	-0.320657583	-0.500610144	0.570519147	0.728918597	0.010893614	-1.56904222				-0.68288652	0.290844731	0.091941537	-1.001791759	-0.328447737	-0.148105669	0.751267627	2.174205004	-1.221639025	0.502056621	-1.42691602	0.846168721	-0.23726739	-0.253645962	-0.053550007	-0.31012683	0.239425749
ATAD2B	-0.613000849	0.323001988	-0.770805052	0.048136116	0.443840136	0.345985991	-2.341666119	-1.028176814	0.151202473	-0.292543914	-0.075601236	0.299117935	-0.604152488	0.119647174	0.719197848	0.991362299	-0.126833239	0.004694278	-0.244321795	-0.492387314	-0.499776016	0.544768048	-0.44114443	-0.719390078	1.452694169	-1.73923192	0.167965585	0.973612443	1.111666875	-0.899983413	2.996206784	-0.381040803	-0.308535419	-0.1787189	1.352961007	-0.682308135	-0.534431078	-0.222795388	-0.816775059	-0.365714937
ATAD3A							-1.199843039	-0.685079088	-0.799758494	-0.719569135	-0.622134752	-0.493659327	-0.768717452	0.543628836	0.678140019	-0.610925487	-0.478803667	0.617319194	-0.21892607	-0.900111579								0.632440707	0.632440707	0.596226157	2.693811829	0.046394911	-0.215843893	-0.784629214	0.53508719	0.309382175	-0.110745671	-1.610515688	-0.106254354	0.223834837
ATAD3B																	0.456493167	0.668647794	0.005561773	-0.913943447											2.99417411	-0.510172763	-0.652159723	-0.576168228	0.277684505	-0.349411781	-0.248915007	-0.905574013	-0.325134802	0.078918415
ATAD5							-0.918157936	-1.802278435	-1.126569398	-0.56483538	-0.066601728	-0.846516496	-0.831862565	0.462567999	0.223220461	-1.395224798	0.450713254	0.556731511	0.057810931	-0.993992145								-0.022639936	0.268810468	1.779793568	2.522896306	-0.897918226	0.106068736	-1.159095925	1.381543706	-0.456455226	-0.309889813	-0.634494218	-0.594148977	-0.029769916
ATAT1							-0.556709452	-0.547052541	2.37657742	-2.010074635	0.209807899	0.142209518	1.455549484	0.302755672	-0.949021483	-0.928500546	-0.095298146	0.047215438	-0.753268405	0.984148326								0.427088408	0.797672387	0.03839772	1.36604864	0.019927373	-0.424678931	0.016757801	0.394350552	0.147813697	-0.357616636	1.17791312	-0.88230101	-1.64101182
ATCAY																	-0.669707782	-0.514910197	-0.602599303	-1.125347258											-1.302132249	0.872640963	0.448315303	0.997844126	-0.949656428	0.563514718	2.028803339	-0.937308051	0.79578925	0.394753567
ATE1				-0.150707067	-1.083962332	1.676628523											0.362007069	0.633301855	-0.606859972	0.692696866				-1.195601392	0.738769795	0.096530979	-0.081658507				1.796573048	-1.742048063	-0.26941221	-1.085924665	0.152134684	-0.173824537	0.35187012	1.49163861	-0.342848772	-1.259304034
ATF1	-0.028581461	-0.6489673	0.107600796	-1.274602557	0.232224894	1.313692048	0.093393506	-0.074916374	1.79891683	1.274334239	0.081803305	1.292223463	-1.002636403	-1.019517783	-0.611341127	1.713250124	0.159079247	0.35190701	-0.246947214	-0.412997415	-0.709492748	0.364833948	-1.541717653	0.126745513	-0.215981634	1.030652534	-1.212730797	0.455209357	-1.153560981	-0.929063821	2.536789377	-0.586470781	0.265985869	0.167662784	0.361290198	-1.827117851	-0.10607679	-0.08306724	0.253838167	-0.833875358
ATF2	-1.122451057	1.129811391	0.301773727				0.201023995	-0.560965477	0.46334469	-0.230001262	-0.569804114	0.053442309	-0.897861995	0.149816735	-0.043083347	0.830189724	-0.307486047	0.166996427	0.393940646	-0.651230313	1.345101184	-1.702077422	-0.211609625					1.166489195	-1.67078849	-0.386904351	1.544135375	-0.224775611	0.452900776	-0.007962113	0.504934733	-2.037290087	0.248121478	-0.895367337	1.097412626	-0.284330554
ATF3	-1.399118024	-0.810398232	0.252568059	1.268343023	0.771083055	-0.39913755	0.60259796	1.115276829	1.161378185	1.089576648	2.807514521	0.824626328	-0.304856885	-0.539867818	-0.559739092	1.044535094	-1.027085046	-0.734578614	-0.8747607	-0.169269215	0.726814558	0.972114471	0.955761144	-1.525928356	0.53316263	-0.96214353	0.314620729	-0.65750576	-1.036384717	-0.94762636	0.01414096	0.549966113	-0.97179347	1.114824181	1.49887208	0.293163906	0.272236445	-0.42930307	0.549785633	-0.086199202
ATF4	0.612703431	-0.011037389	-0.399142788				1.148166904	0.041457104	0.743213305	0.163453715	0.281692814	0.866802775	-0.473771302	0.226718781	-0.193550764	-0.920833541					0.62078896	-0.288255531	-0.572981665					0.767187865	-0.488229555	-0.085236397
ATF5	-0.282674217	-0.408839546	2.302916506	-0.285804696	0.246556467	-1.236684811	-0.505897964	-0.454050733	1.122184674	0.021181908	0.041532069	0.036757175	1.630178977	0.795891107	0.019945086	-0.545763836	-1.036417536	-0.890000922	-0.751486677	0.269469299	-0.718663265	0.145329682	-0.859201859	1.233935955	-0.702081491	0.321589234	0.422489342	-0.754018419	0.122735326	-0.710455717	0.616354313	1.338668968	-0.239817444	1.090484911	-0.333130813	0.048061715	0.379960612	-0.669384234	0.674416526	-0.497178719
ATF6	0.749342082	1.4611942	1.214309073	1.030473025	-0.16459797	-1.3846771	0.555930008	0.209791794	0.234724145	1.354690482	0.421930925	0.926192472	-1.644496169	-1.293147132	-1.327116717	1.27515079	-1.031839662	0.491112088	1.413391297	0.53706825	-1.279230717	-0.888329265	-0.188821403	-1.23517328	1.122564382	0.381121335	0.250289609	-0.095764656	0.223253544	-0.291027647	-1.803194166	0.023941548	-0.365713095	0.098387936	-0.917230269	-0.28564648	0.160772453	-0.717150197	0.281866723	2.114233572
ATF6B	0.795716765	-0.964251763	-0.761623807	-0.847586105	0.096891458	-1.513251273	0.94106015	-0.83084001	0.396521742	-0.410185669	-1.238351156	-0.152830427	0.604143159	0.817225304	2.095837367	-0.657720208	0.183695811	-0.149701401	-0.856456267	1.63498514	-0.576363962	-0.385314747	0.413618335	0.507181352	-0.326813693	0.568718772	1.514859489	-0.546957822	0.004463059	-0.862272584	-0.86110882	0.726474617	-0.262368751	-0.241827597	-1.469564462	0.688499795	0.072174133	1.103099654	-0.305654508	-0.262247342
ATF6B							-1.145312144	0.098401994	0.755140793	-0.281688594	2.424652614	-0.991351399	-1.145312144	-0.144567306	0.574718046	-0.156595489												-1.145312144	-0.55593117	-0.659373545
ATF7	0.133783825	0.074594442	1.116938445	-1.077720329	-0.492100357	-3.630232015	0.236852442	0.458047571	-1.741947227	-0.83923197	-0.247385543	-0.396841712	2.430868993	0.308591403	1.24717614	-0.52836314	0.404721464	0.793960293	0.333993904	-1.472994446	0.560861418	-0.840424292	-0.130836679	0.358185821	1.211634866	-3.630232015	-3.630232015	-0.480537166	-0.405809082	0.000711696	-1.237147201	0.063003434	1.816499067	-0.072885257	-0.361650981	0.142655695	-0.325885147	-0.130657388	0.041755006	0.004631558
ATF7IP				-0.987826514	1.058729887	-0.451133103	0.28926898	-0.059062512	-0.371493701	0.827089806	-0.369800097	-0.280009039	0.37439523	-0.575719872	-0.228898938	0.230617667	1.125244465	0.63369962	-0.893815574	-0.656032965				0.530130804	-0.046118919	-1.35788069	1.254098534	0.226872852	0.32572873	-0.033984892	0.344443136	-0.393541452	0.550807564	-0.697947921	-1.140255317	-0.511530972	1.249510407	-1.813239259	0.783431964	1.419226302
ATF7IP2							0.291147044	0.666324754	0.880088798	1.250903976	2.330630526	1.028414869	-0.012048897	-1.408058981	1.080765247	-0.145106108												-0.417764327	-0.057855477	-0.413401796
ATG10							-0.754833734	-0.901248358	-0.776559775	-0.226796477	-0.202236605	-0.564022418	2.007207301	0.87650856	1.864571119	-0.728384641	0.459543021	0.794878502	0.118694945	0.349450722								-0.052043539	-0.672652623	0.627131394	2.414549721	-0.127368925	0.266332774	-1.679449974	0.259751485	-0.589093084	-1.025998153	-0.09361628	-1.047149108	-0.100525645
ATG12	-0.946165062	0.071028422	-0.362615708				1.207081456	0.589642104	0.885409848	1.145994219	-0.166279526	0.557692075	-1.404957944	-0.491638389	-0.8885703	0.08897653	-0.139370248	-0.372938328	-0.382064137	0.486117441	-0.395318587	1.874376302	-0.063071519					1.534636132	-0.442638998	0.13914584	-2.105822867	1.206811469	-0.125284645	0.333975718	-0.156953487	-0.88945511	0.565098792	-0.48479634	0.971966971	1.092714771
ATG13							-0.49752149	-0.440129288	-0.361617258	0.108360648	-0.495508755	0.03503073	-0.342710656	0.097365629	-0.255671144	0.261874022	-0.584080388	-0.623219919	-0.950190069	0.83764026								0.70789583	-0.637475993	0.57051069	-1.293917654	1.206598466	-1.387756125	1.177747861	-0.902972635	0.168235184	0.778813613	0.426525156	0.940747422	0.205828828
ATG14							0.801562319	1.191539074	0.675642931	1.215636855	-0.110080471	0.651884556	2.610253468	-0.030659617	0.057925181	0.447901937	1.56904691	-0.353389206	0.793884204	1.96646087								-0.220726617	-1.404233098	-1.00712883	-1.646844112	-0.229114556	0.001196022	0.055368765	-1.133238958	-0.791390268	0.046979631	-0.818629478	0.727993846	-0.188323669
ATG16L1				-1.287056481	-1.067510095	-0.502680412	-0.487989264	0.309215952	-1.571415737	0.126596255	-1.241295515	-0.377363871	-0.682900672	0.030018531	0.498859484	0.693770892	-2.166446055	0.057768654	-0.763409154	-0.061493017				0.000944619	1.31226223	0.635716752	0.908323387	-0.561739526	1.907138302	-0.13504158	-0.121190134	0.907447307	0.656772441	0.186221296	0.087771869	0.377861855	1.462042801	-1.765710931	0.991977717	0.150385351
ATG16L2																	0.42346106	-0.840667897	-1.084063705	0.151361471											2.47013984	-0.37272677	0.571786685	0.102928794	0.287554399	-0.235852001	0.329542653	-1.045372182	0.023655687	-0.781748034
ATG2A	2.460590649	-0.016357591	0.038849279	0.363861638	-0.474228512	0.073835837	-0.712305802	-0.511451933	-0.546538705	-0.107954053	-0.277301433	0.166295615	2.239995455	1.447320827	0.76527694	1.583729604	-0.687265709	-0.484816888	-1.933857545	2.475098269	-0.848141101	-1.021122628	-0.119410415	1.616819355	-1.653770016	0.414563839	-0.341082142	-1.012691535	-1.410818991	-0.955048981	-0.364126855	0.673332277	0.061994493	-0.424756966	-0.365140524	-0.157781742	0.18746778	0.627146957	0.90086942	-0.508162966
ATG2B							-0.327440945	-1.039100458	-1.04177085	0.426944843	-0.320764964	1.150621122	0.119849744	-1.000379772	-0.296731435	-0.083100061	-0.235246275	-0.991825764	0.453755283	-0.395262584								2.568599364	-0.490334867	-0.498346044	0.690879506	-0.314168601	-0.558917185	0.089267848	0.667273748	0.539499584	-0.473842834	0.304874013	0.382696405	-0.158983144
ATG3				0.779179136	-0.097533243	-0.425324033	0.888231751	-0.33764901	1.119859228	0.991240482	-0.392384347	-0.153701303	-0.89937583	-1.095162306	-1.214536841	0.079976011	-0.156090812	0.440144693	-0.161199034	-0.788568245				-0.019390877	-1.846613609	1.303123213	0.306559412	-0.421369646	-0.341412477	0.664302438	2.88815922	-0.365725032	0.838520076	-1.050270184	0.354246383	-0.226179763	-0.305236777	-0.482401129	-0.764312495	-0.2210869
ATG4A	-0.332281489	1.329839007	-2.186925595				-0.37087736	0.061343903	-0.087232156	0.198101413	-0.858814646	0.419277137	0.284207992	-0.303342788	-0.931414312	-1.26739881	-0.70878032	-0.986708449	-0.258086056	1.457960174	-0.255272045	0.424978042	-0.171845148					1.185794535	-0.379319182	-0.318538067	-1.528654391	0.554345996	1.228718153	-0.525998757	-0.779514281	0.286920156	0.945365	-1.132349466	0.020259383	1.426522858
ATG4B							-0.643515071	-0.763873632	-0.161248681	-0.054792723	-0.088142902	-0.105022057	-0.02166194	0.965137351	-0.09182728	0.145422171	-0.683599818	-0.476587826	-0.526019423	-0.13295818								-0.111517529	-0.288062283	-0.609107844	2.10989292	0.167526528	0.097653628	-0.395354044	0.71506365	-0.983455086	0.416245393	-0.440335308	-0.207679931	0.339607497
ATG4B	0.990187843	0.771361801	-1.405957324																		0.060177162	-0.629124873	0.038294557
ATG4C
ATG5	-1.043706473	0.1500032	0.505273935	0.953480622	-0.246811498	0.747144105	0.260270164	-0.020322615	0.364337895	0.506223129	-0.803324981	0.355714031	-1.149611588	-0.522724254	-0.243801907	0.307695332	-0.722782798	0.777935485	0.393997551	-0.21287675	0.164214029	0.462641447	-1.228447255	-0.988139339	-0.516668945	-1.244752069	1.295747124	0.638265312	-1.087256983	-0.127521673	1.849575776	0.096472294	0.587708431	-0.553588543	-0.060140295	-1.135530248	1.304803993	-1.975122156	-0.288741836	-0.061710904
ATG7				-0.200136636	-0.621954606	1.76006824	1.678339376	1.795762642	0.437922698	0.525456405	-0.689340651	0.670634261	-0.737377442	0.279935032	0.914020666	0.830756896	1.331092465	1.234987686	-0.085113126	-0.412649288				-0.330819383	-0.631645806	1.00384882	-0.979360629	0.237235663	-1.918015003	-0.965819067	-0.681561926	0.030348126	-0.434269848	-0.556975476	-1.278243371	0.23151329	0.175004305	-1.112672945	0.462557583	1.095982527
ATG9A	0.337774667	-1.001595714	0.999250056				-0.95920759	-0.881705402	-0.845657872	-0.082351439	-0.695159437	-0.240960568	1.01439464	0.192510972	0.40248783	1.770491568	-0.347366135	-0.348366066	0.032787114	0.865370676	1.090730695	-1.604429668	0.666166704					-0.509514661	0.188005031	-1.107903648	-3.055127967	0.376404424	0.668717582	0.444604845	-0.759978683	0.175443935	0.683998579	0.530060486	0.728354492	0.005096718
ATHL1							-0.326359548	0.047385538	1.159277166	-1.146262828	0.049721444	-0.917343963	2.832954375	1.467616861	0.445657644	-1.71505613	0.416824088	-0.370598275	0.163108918	2.659586694								-0.488705069	-0.708280306	0.076584372	-0.488689548	-0.236608401	-0.364238835	-1.161200358	-1.344475894	-1.026459717	0.710904038	0.119078627	0.518398481	0.404370184
ATIC	-0.665317104	-0.797150801	-0.77436473	-0.588293573	-0.549692634	0.715925611	0.120047132	0.043119655	-0.708538137	0.571629039	0.624186361	0.650905447	-0.882946234	-1.497485201	-1.102571245	0.047817516	0.591048085	0.472130721	0.240162845	-1.060797072	-0.484656113	1.767909761	0.207063899	-0.720475452	1.345938912	1.013618344	-1.217021207	-0.305990156	-1.265234689	0.571335423	2.562666381	-0.895557246	0.426894713	-1.144809622	0.739003411	0.352838036	-0.208503284	-0.509984483	-1.085647246	-0.479445239
ATL1				-0.624421288	0.468241584	0.84242929											0.584135296	-2.124040915	0.522898614	0.259412563				-1.770120205	0.336564273	1.133694727	-0.386388382				0.7436873	0.09963779	0.878091176	-1.204550092	1.009500048	-0.224193868	-1.595781705	0.325327392	1.082791001	-0.356914601
ATL2																	0.76243766	-0.398819688	0.797237715	-0.880519382											2.34693056	-0.08325323	-0.255962383	0.562615779	0.373114077	-1.07978596	-0.152395195	-0.649134519	0.196259192	-1.538724626
ATL3				-0.178100697	0.259895114	0.624684604											0.502213131	0.743792343	0.902875197	-1.683771196				-0.183727037	0.759186651	0.04920495	-1.331143584				-0.716713197	0.014111079	0.398603831	-0.070499644	0.342191552	0.100608189	0.050058726	-0.979824056	-0.210214526	0.606568573
ATM	0.321293474	-0.287473108	0.321293474				0.170425847	0.100834759	1.204128812	0.954172049	-0.013763439	0.522902988	-0.256509367	-0.68719882	-0.800902714	1.025751266	1.424517625	0.579378344	1.237270097	0.483533711	1.767114105	-1.048431335	-1.657197917					0.599101636	-0.910690655	-0.069483373	-1.258777718	-1.008423952	-0.038147732	-0.145084325	-0.47594464	-1.721363523	-0.436305084	0.736136731	0.031805828	0.591404637
ATM	0.171351224	-0.052320984	-0.181815421																		-0.699793167	2.478706639	-0.01700432
ATMIN	-1.291238964	-0.204922821	-0.488662112	0.698703957	1.233795251	-1.262497497	0.475701487	-0.457255412	-0.818992128	1.570219091	-0.313719738	1.275955846	-0.722223562	-0.290629613	-0.68429385	1.542031589	-1.117411261	-0.983815531	0.25679843	-0.394055184	-0.744027474	1.955549209	-0.610264666	0.422680348	-1.345116855	0.559693138	-0.307258341	0.765522017	-0.746140122	-0.851034397	0.76347142	0.659442932	-0.040556882	0.330179034	0.363117111	-0.142811138	-0.274730325	-0.791339166	1.649827238	-0.278116678
ATN1	0.372738835	-0.951318519	0.495130691	-1.465203799	-0.632154058	0.369497909	0.155072307	0.414382684	0.104079649	-0.2275298	-0.169262332	-0.298342356	-0.073997156	-0.342367193	0.540627542	-0.232593988	-0.032696795	-0.201331794	-0.236087495	0.531313238	-1.068147109	0.951318519	-1.262861426	0.17328379	-0.767934254	1.150012995	1.172497416	-0.305342349	0.322622155	-0.254037027	-1.207145591	-0.226156486	0.380359957	0.025882742	-1.130874844	0.946574499	0.393641881	0.443516341	0.208530346	0.104474
ATOH1				-1.308164129	-0.200029185	-10.79056604	-0.972294777	-0.166961401	1.324136205	-0.687438867	-1.030320981	-0.780632467	0.283181273	-1.320452001	-0.578419938	-0.105418457								0.518118481	0.990074834	-10.79056604	-10.79056604	-0.217954125	1.698668976	-0.451817311
ATOH8																	0.453814022	1.20804785	-0.298373491	0.680864589											-1.974442327	0.54483822	0.337233878	0.087468383	-1.202543547	0.40226641	-0.349494224	1.02222182	-0.943465267	0.031563684
ATOX1	0.759316251	0.44998477	1.308974497				0.228144924	1.025375102	1.483024929	0.344472962	-0.54992944	-0.502562335	-0.862691651	0.856803933	-1.32138634	-1.393133573	0.060642739	-0.911977613	0.338326576	-0.662552831	0.480917918	-1.350086502	0.532076586					0.119479211	1.142748003	1.319678073	-1.155859623	0.592340047	1.82692457	1.124946007	-0.503811449	0.968339956	0.252141	-1.934891815	-0.398680494	0.40411293
ATP10A	-0.254190916	-0.552588948	1.696873139				-0.210767324	-0.621596355	0.295461241	-0.257236497	-0.636375751	-0.694165764	-0.846569882	-0.206834549	0.908756106	-0.914936523	-0.278947366	0.284105069	0.533346467	-0.832734442	1.474987423	-0.743869738	-0.912196833					0.859304669	0.423965282	0.581015075	-1.278633481	-0.510004576	0.116711315	-0.220094991	-0.530762091	0.376183249	1.149081293	-0.464106195	0.741678185	0.914177564
ATP10B	0.907269286	-0.15713871	-0.21668601	2.018754003	-0.575519735	0.020614552	0.968966749	-0.500863872	-0.123164567	0.827479331	0.09895292	0.110350057	-0.483645259	-0.519939685	1.274689458	-0.833746524					0.780731273	-1.958444548	0.028946604	-0.859054801	0.139392312	0.156429461	-0.900615792	-0.017493444	0.604644244	-0.245083649
ATP10D	-0.55032374	0.482437843	-1.490043738				0.474099964	0.697063389	0.461876092	1.223667793	0.163613616	1.507261623	-1.087621919	-1.370237839	-0.790826308	0.379242718	-0.499556601	0.021495487	0.429369022	0.290062419	-0.175056017	-0.212272651	0.519654477					2.158060567	-1.034325837	0.406624191	-2.846296385	0.280274073	-0.247174615	0.822927584	-0.585162714	-0.509525496	0.548815212	0.221518206	0.556140351	1.517113457
ATP11A	0.050193526	-0.061113056	-0.133016754	-0.496982792	0.096964055	-0.282359523	1.417869009	0.277321913	0.123079412	0.753034735	1.417571723	1.038504851	-0.7129244	-0.580805086	-0.282469919	-0.624296684	-0.347349386	0.021380392	0.69708135	-0.897267563	0.894781676	-0.432422532	-0.082264405	-0.415434501	-1.250197866	0.40858984	1.939420787	0.378895656	0.330251817	0.244598809	-1.800066717	0.853680949	-0.114210998	0.284803708	-0.34409058	-0.542485038	0.739703601	-0.986055959	0.991553257	1.443322983
ATP11B	0.596792053	-0.1135256	-0.71559025	0.454826792	1.900217263	-0.382420142	0.03891685	-0.49418222	-1.371973389	0.087099616	-0.934622124	0.086481889	-0.283537049	0.747450608	1.709252754	0.994541718	-0.647629153	-0.389669186	0.453272478	-0.269772637	-0.420489597	2.118265774	-1.563819264	0.102369151	-1.266107819	-0.622852392	-0.186032854	0.715328764	-0.478121298	-0.821577941	1.68314706	0.202634626	-0.46428377	0.503952925	1.506606058	-1.132016786	-0.7024196	-0.762512073	-0.411244788	0.429934848
ATP11C																	1.783768083	1.216180011	1.361842717	-0.160477017											1.090516826	-0.945086532	-0.395955241	-0.718247652	-0.746830417	-0.303839638	-1.298542292	0.510839282	-0.956446709	-0.43772142
ATP12A	0.019200614	1.440046082	-0.787225192	0.149488455	1.480952725	-0.887978765	-0.680528507	-0.968637055	-0.474736686	-0.410712564	-0.230073078	1.201323362	-0.753698932	1.368243395	2.55268965	-1.055526935					-0.038401229	-0.384012289	-0.902428878	-1.515475118	-0.186807814	0.799078113	0.160742404	-1.471683728	0.897208783	-0.040287288
ATP13A1							-1.12795295	-0.697404403	-0.511696744	-0.386099721	-0.554702728	-0.823978834	1.092719692	1.448985176	0.941710043	-0.144679764	-1.194047198	-0.497797398	-0.491495398	0.69861305								-0.537109371	-0.716463873	-0.328432606	0.79423378	1.350870043	-1.087640353	1.204287948	-0.005271865	0.007756308	0.03859975	0.813988126	-2.141165073	0.509068283
ATP13A2							0.244267266	-1.314791389	-1.081082404	-0.676586084	-0.956237861	-0.829395805	-1.222905805	-0.33601017	-1.314791389	0.203318256	-1.789569482	-0.968130653	0.316811873	-0.734520826								0.175353078	1.338904221	0.38808818	0.304991591	-0.580432477	-0.209792313	-0.157379625	0.833719182	0.45391299	1.693768573	-1.108275316	0.327464283	1.6174322
ATP13A3	-1.472302917	1.6855923	0.756874221	1.963177728	0.424508709	-0.561029257	-1.23516668	-0.52985919	-0.125085272	-0.62775602	-1.653173684	-0.698636163	1.311284764	-0.304867721	1.239506332	-0.445467321	-0.917679235	-0.505335739	-0.793445694	-0.698883489	0.269677851	-0.183262523	-1.018093802	0.194857301	-0.596796042	-1.060156242	-0.364562197	1.323888924	0.375717767	0.989719828	-1.063022469	0.837822275	-0.559946237	2.074724601	-0.622701454	0.566295435	1.052444409	-0.591357909	1.141294351	0.079791156
ATP1A1	0.539651281	1.718711205	-1.245164202	-1.838407375	-0.120485275	0.704592887	-0.250656107	-0.303021326	-0.001219259	-0.184910501	-0.718804469	0.025871895	2.972695689	0.651941864	0.108632068	0.137540312	-0.525249025	-0.47535871	-0.901798994	1.742833375	-1.537224917	0.604553662	-0.206726103	-0.410176764	0.754889475	1.146715879	-0.237128826	-1.04951478	-1.537651128	-1.215365506	-0.91912821	0.635441416	-1.367721577	0.962625404	-0.488729209	0.316384594	-0.032821393	1.954926201	-0.321257149	-0.580146723
ATP1A2	1.102435631	0.644367864	-1.179260413	-0.226333629	-0.387820861	-0.727114357	0.171841153	0.023790129	-0.198981956	-0.844126988	-0.825284744	-0.35193181	0.278105046	-0.882237353	0.434012559	-0.387401526					-0.297696033	-1.015047441	0.601153924	-0.476050183	0.579135391	0.287184279	0.95099936	-0.314814302	2.089204826	-0.052004723
ATP1A3	-0.355257227	-0.56259165	-0.027887086				0.721055844	1.692813913	-0.737849873	-0.484127139	2.867550168	-0.494276049	-0.610988506	0.261817697	-0.973812015	-0.413084774					-0.45346827	-0.933611143	-0.497117622					-0.687105326	-1.257981476	-0.151750359
ATP1B1	0.640237665	-1.159992444	1.205608104	-0.431759509	-0.360264131	0.415547924	-0.777843548	-0.906153814	-1.158806971	-0.630734889	-1.185409107	-0.695085548	-1.059778809	-0.744159566	-0.708038883	0.181734479	0.52060279	0.407140666	0.365205014	1.323396432	0.850633153	-0.860044005	1.290305775	-0.144566182	2.028801065	-0.409270086	-1.098489081	2.619658284	0.724674885	0.877199026	-2.528525858	-0.529909097	0.541629848	-0.152215857	-0.275737991	0.0706031	-0.603068416	1.622270612	-0.640412474	-0.120978769
ATP1B2	1.01695036	-1.360336196	-0.171692918	0.242677009	1.219615808	-0.438133549	0.113733058	0.10083444	1.132723933	0.085786051	0.395352899	-0.711778536	0.47919392	1.792703255	0.67912251	-0.318370667					-0.290557246	0.898086032	0.422628721	0.852943362	-0.217925871	-0.826980861	-0.832195898	-0.498951328	1.334802292	0.986539588
ATP1B3	-1.475996138	1.238892679	-1.370913353	-0.135573101	1.415161254	-0.501625117	-0.897894699	-0.919574313	-0.156750559	-1.086042775	-1.399291071	-1.135928009	1.513022134	1.163438364	0.406255734	-0.000513548					-0.219506263	0.401232762	-0.655599822	-0.028551627	-0.710681584	1.24962628	-1.288356105	1.475857082	1.235058516	1.781252048
ATP1B4							-0.654632033	-0.60511579	0.651033108	0.525939442	0.984616218	0.557212858	-1.131551635	-1.254039183	-0.761482873	-0.451354825												0.007321951	-0.480022124	-1.082035392
ATP2A1	1.688324579	0.18759162	-1.000488639				-0.750546544	-1.490173251	0.699638572	-0.220857549	0.686719328	-0.05613719	0.670570273	-1.238247997	-0.285453768	0.328210313					0.56277486	-1.188080259	1.188080259					0.664110651	1.096905318	1.465103766
ATP2A2	-0.954922601	0.882572785	-0.169999755	-1.23401329	-0.45610493	-1.359625853	-0.013662814	-0.199294944	-0.63219305	0.363792813	-0.749964629	-0.579460403	0.893441076	-0.389444415	-0.49221082	0.118908609	-0.570127688	-0.282040332	-0.102343444	0.327849688	0.663776959	-0.747534936	0.161790196	0.592630198	0.716573141	1.013742305	0.726798428	0.426661777	-0.421090354	-0.359878284	-1.818459237	1.14332538	-1.106559166	0.672628957	-1.205563493	0.687642183	0.236422098	1.439688232	0.219424307	0.358112515
ATP2A3	0.84415776	0.003360501	1.560952547	-0.277993532	-0.282106887	-0.411518198	0.161677085	0.212680942	-0.747493249	0.077674048	-0.089410847	-0.636233004	0.038455493	0.394224192	0.489365843	0.128771043	-0.097415732	-0.436585397	-0.636752696	-1.069464436	0.205998689	-0.795094451	-0.175082083	-0.439293785	2.261893113	-0.389681811	-0.461298899	0.403419664	0.128706775	-0.196032785	2.3575727	-0.905958629	-0.368132559	-0.429770338	1.449948161	0.152595184	1.060839687	-0.964692764	0.334623883	-0.446807062
ATP2B1	-0.894706416	0.991507635	1.52438425	-0.357458678	0.148081653	-0.199061413	0.213016718	0.532254347	2.076292489	0.746934284	-0.119659977	0.920720579	0.967474399	0.170436355	1.059312222	1.035434515	0.892396555	0.675518847	0.126311528	0.517976844	0.120296661	0.035713071	-1.892792774	0.496110593	-0.274554884	-0.215506488	0.402389216	-0.843439855	-1.418789367	-1.160812984	-2.297333525	-0.109817661	0.62251446	-1.262381514	-0.623357786	-0.369590781	0.131726069	1.639369131	0.404889757	-0.348221924
ATP2B2	-0.302526813	0.155175391	0.683293319	-0.770437864	0.173915909	0.670722591	-0.018343665	-0.510733585	-0.318121366	-0.410683057	0.464711093	-0.748153802	0.921636159	-0.528510452	-0.191445213	0.404390174					-0.760229017	-0.490302076	-0.5607178	-0.989582159	-0.471182977	1.868812589	-0.482248089	-0.490182878	1.500222425	0.859029386
ATP2B3	2.262392397	-0.707851142	-0.287920159	0.969411793	-0.960907203	1.511617415	-0.660134257	-0.546059988	-0.17408276	-0.899302696	0.359245531	-0.368523571	-0.72571011	-0.172915454	0.400033694	-0.114081818					-0.144529092	-0.543975637	0.244675234	-1.311194531	0.210671208	-0.19826832	-0.221330363	0.328574192	1.695697188	0.305128311
ATP2B4	-0.650137004	0.093076431	-0.146127555				1.084815089	0.922588984	-0.459997924	-0.291640129	-0.535961852	-0.456723711	0.075789232	-0.633796851	-0.336394101	0.204794245	-0.021381946	-0.915202385	0.081768602	-1.721854886	1.665179626	-0.680151672	0.803723579					-0.40466896	-0.420899872	0.423723647	-0.941956252	-0.162835748	1.673827419	0.673849333	1.56092833	0.69997644	0.764342696	-0.936064109	-0.705517083	-0.049880412
ATP2C1	-1.396151858	0.041160137	-0.544137015	1.172287327	0.37712913	-0.62080172	0.267084265	-0.142473155	-0.929127013	0.370325686	-0.713240743	0.492112359	0.407784743	-0.746781659	-0.142583037	0.089949746	0.098703164	-0.289291978	0.539997924	0.551438578	-1.077572395	1.204345618	-0.292236975	-0.799850713	1.346885438	-1.264839461	-0.210810001	1.765455263	-0.955629372	0.192942625	-1.06799243	-0.486585231	-0.33936676	-0.286947884	-0.216469145	-0.290227223	-0.893802683	0.789628051	0.702494931	1.188420684
ATP2C2	-0.389916139	-0.092200387	-0.966344509				0.390235101	-0.068133119	-0.259121671	-0.140728331	1.244137348	-0.484480925	0.941969543	-0.784838948	-0.746233407	0.228994951					0.585578028	-0.370913005	-0.320237984					0.465683111	-0.008035415	0.059564283
ATP4A	0.071989934	-1.22382888	0.610701127				-0.728376881	1.376544959	-0.084150005	1.029825634	0.076906714	2.0901157	-0.104282095	-2.04143652	0.260332421	0.06348532					-0.546799949	0.013750886	0.596141365					0.443758129	0.443758129	-0.565083263
ATP4B	-0.951825832	-0.46131436	1.640877661	0.12694291	1.558595062	-1.385693651	0.70713545	1.135252513	-0.860638184	-0.948648312	-0.019321029	0.114931709	-0.029762908	0.283493479	3.14158509	-0.33556081					-0.829197964	0.659854718	0.099270179	-0.352113285	-0.746262524	0.962649382	-0.164117895	0.731002604	0.399845851	-0.047663273
ATP5A1	-0.267131784	-0.025715073	0.770273874	-0.385502608	-0.914369952	2.164531825	-0.018349502	-0.852820828	-1.582695885	-0.883136504	-0.541618195	-0.647866739	1.133287018	-0.027544779	-0.051969731	2.108561012					-0.246545863	-2.227160994	-0.223464678	0.057125068	-0.4681243	-0.177789407	-0.275870626	-0.157859085	-0.604476529	0.025543574
ATP5B	0.083654782	0.672875419	-0.186404677	0.338916084	0.098539591	-0.585077065	-0.269105816	-0.598326305	-1.613329577	-1.044046653	-0.699721741	-0.935238862	-0.331201779	0.275142924	-0.339033703	-1.000271796	0.501092056	-0.076695956	0.220381313	0.152435427	0.198225461	-0.816543414	2.244130451	-1.102062473	0.69627801	1.633286297	-1.079880444	-0.063028335	1.730482096	1.676287984	2.183372688	-1.384034325	-0.103973502	-0.878159842	1.010934181	-0.192749514	-0.820133063	1.290157058	-0.938666398	-0.963960122
ATP5C1	-0.750039586	-0.08115221	-1.007100107	1.726801698	-0.943364189	-0.327484802	-0.856594533	-0.675509506	-0.205042072	-0.677236038	-0.012818285	-0.186846746	0.629659313	0.927849924	0.782481575	0.472098605	0.451551191	0.327614209	0.628259272	-0.508235174	-0.996499673	1.778693909	1.186129657	0.438309317	0.692587305	-0.581132441	-1.005716888	-0.556416403	0.328334362	0.064358208	2.399900052	-1.375633061	0.110132639	-0.945163963	0.335406311	0.031234221	-0.595930845	0.186222697	-0.878075995	-0.167281554
ATP5D	1.992099451	-0.14571178	0.454868313	0.133862302	-0.171828125	-0.508215901	-0.336019088	-0.497900162	-0.545400916	-0.455753587	-0.584505928	-0.353660387	-0.247871321	2.971825553	1.112636379	-0.633397827	0.29252921	0.243412294	0.157960483	-1.524779745	0.423580251	-0.683219101	-0.438800899	-1.363907343	0.248226715	1.9244392	-0.262576846	-0.415545099	-0.173172541	0.165085042	2.55210627	-0.641385214	0.136183974	-0.361318382	0.400556996	-0.225928596	0.060770903	0.642094461	-0.827922098	-0.904280558
ATP5E							-0.521475104	-1.069604148	0.017298469	-0.378967355	-1.019418212	-0.182284903	0.90766368	1.384139972	-0.561435292	2.670988576	-0.576758689	-0.752880829	0.163082858	-0.209730432								-0.627938909	-0.271270658	-0.406381059	2.440457836	-0.038107762	1.550848192	-1.056273714	0.778867568	-1.072986033	-0.552975772	-0.421848339	-0.498982123	0.247287239
ATP5F1	-1.597684521	1.467261295	0.24997785	2.096786288	-0.846781459	0.2523075	1.001163838	0.575271372	-0.701519211	-0.395790054	0.025668341	-0.192118419	-1.47260406	-1.718842772	-1.709531224	0.879596407					0.228240646	0.673853336	0.054343011	-0.793614128	-0.350306174	-0.23410106	-0.124290967	0.395691519	0.184777569	1.140689254
ATP5G1	0.62581019	-0.963983217	0.323707716				-0.251765488	-0.265001526	-0.983357411	-0.809243346	-0.662443651	-0.761713937	-1.202834988	-1.149529853	-1.273226645	-0.908754287	0.58432347	0.442676755	0.184763542	-1.065169018	0.163476569	-1.127552513	0.236915845					0.674877505	0.659595898	1.278681497	2.653684983	-1.070535543	0.152441307	-0.451415821	0.507936651	0.374192021	-0.818087322	-0.040162776	-1.340461894	-0.114186355
ATP5G2	0.002600944	0.262580997	-0.117288627	-0.625988865	-0.613788939	1.075408958	0.781201842	-0.41861829	0.031741815	-0.239383963	-0.303621915	-0.368579227	0.803220938	0.568080905	0.305577658	0.601576643					0.077890042	-0.202921487	-1.07392753	-1.123802509	0.138856367	1.607183768	-0.457868779	-0.743564704	1.285281506	-0.67966802
ATP5G3	-0.490478182	0.932022106	-0.285140126				0.128725225	-0.195629418	-0.845892396	-0.746640636	-1.239199518	-1.003897547	-0.392997515	0.596700014	0.061427116	-0.341584539	-0.246717864	-0.433242522	-0.015199158	-0.231384772	0.016827603	0.858620719	0.222165659					0.238196603	0.275330175	0.581597564	2.936483648	-0.647987097	0.204620013	-1.022265242	0.778848866	-0.075179632	-0.662345273	0.725426416	-0.832376296	-0.478681088
ATP5H	-0.809045526	-0.778752373	0.23975257	1.217906176	-1.003592166	0.725222957	1.234456984	1.457391946	0.882285585	1.255897908	0.514244526	0.985607203	-0.874266342	-0.348203984	-1.063014004	-1.124213492	0.756998025	0.549384932	0.765821876	1.020661521	-0.182304743	0.467769955	1.840786667	-0.312434068	-13.21857908	0.605501026	-1.232603925	-0.59612522	-1.848562191	0.746211689	-1.739399136	-0.304062618	0.986640171	-0.725352516	-0.783733061	-0.549512896	0.018378121	0.804426507	-0.686294074	-0.113956854
ATP5I	0.475134682	0.342384599	0.97847737	1.100490875	-0.462573429	0.963385022	1.0440498	1.280273156	1.115868441	-0.915541316	0.011690887	-0.926988928	-0.340693077	-0.26289379	-1.956305498	-0.010910657	-0.136038005	0.13368927	0.172629931	-0.862216654	0.295208596	-0.311112159	-0.018767597	-0.698955526	0.903069121	-0.305632363	-1.499783701	0.311897676	0.185417327	0.737714124	2.707501033	-0.063964883	1.13252771	-0.091247295	0.552651087	-0.808967012	-0.004465235	-0.773653069	-0.942931474	-1.015515404
ATP5J	-0.670444415	0.953929218	-0.911187554				0.744866909	0.913914778	-0.108422337	-0.588554064	0.315002326	-0.469415565	0.121625875	0.068496544	-1.567958387	-0.252783851	0.114070259	0.128995339	0.104120205	-0.408759837	-0.634461455	1.812379841	-0.047596508					1.16203054	-0.308059821	0.59012997	2.589824535	-0.539015086	1.083748222	-0.608665462	0.634638979	-0.274434112	-0.942896812	0.392671763	-1.403765209	-0.870532785
ATP5J2	-0.183547844	0.936240064	-0.642660887	1.378437375	-0.264268275	1.321850238	0.04416994	-0.004039225	-0.064087096	-0.203588552	-0.607569147	-0.620140145	-1.634241283	-0.448539928	-0.918060578	-0.496260899					0.130479635	1.464974703	1.136341295	-0.884173367	-1.033593522	0.127146812	-0.645399261	0.544080671	1.398542347	0.530899431
ATP5L	-0.453890805	0.683919704	-0.687003202	-0.541856844	-0.376540273	1.004957907	0.419488141	-0.049323706	-1.238021635	-0.535870943	0.144748486	-0.250992079	-0.671159865	0.176210921	-0.617003559	1.17397878	0.751515412	0.009782948	-0.199754528	0.067486979	-0.1153228	2.188049694	-0.503843461	-1.301423177	1.504005404	0.38322192	-0.672364937	-0.267358179	0.332225052	-0.026660278	1.769549968	-0.876918881	-0.085627761	-0.634662625	-1.424260605	0.82102566	-0.850881139	1.939413063	-0.463655516	-0.823012975
ATP5O	0.231611341	-0.741055992	-0.386743297				0.379777363	-0.143504745	-0.494476041	0.161619926	-0.08473079	0.543113866	-1.753028837	-1.149372921	-1.758112947	0.326162961					0.050317585	1.525492094	1.174940681					1.501155371	-0.106913144	1.012979537
ATP5S	-1.02864524	0.505040071	-0.486190654				0.786820546	-0.373637749	0.882272303	-0.416948802	-0.0000167143	0.695497017	-0.398673998	-0.270945067	0.304382806	-0.897116342	0.04001972	0.243751646	0.166719568	0.148072688	0.423130087	-0.071244616	-0.520517309					0.63274096	-0.405296299	-0.330313839	2.851098676	-0.370715887	-0.15003697	-0.73775541	0.375146187	-0.85125199	-0.829972698	0.01811569	-0.615947573	-0.287243647
ATP5SL							0.495872762	0.077979751	-0.235418007	0.056636438	-1.060621957	-0.920244901	-1.804100657	-0.348099323	-1.404115643	1.60017121	0.920817802	0.721820204	0.559938312	-0.577515661								0.740459622	-0.364162239	0.76641219	1.272950378	-0.389131746	0.745778129	-2.753515271	0.077251997	-0.373862567	0.419647695	-0.009661227	-0.518788893	-0.095729152
ATP6AP1	-0.820584799	0.183390994	2.336617013				-0.562541638	-0.362538462	-0.05435286	-0.044096287	-0.69831913	0.158837338	2.074862878	1.411360279	0.986933515	-0.051422411	-0.928965095	-1.292788698	-0.389286366	1.153608742	-0.589727901	-0.442295926	0.659488397					-0.224318929	-1.248999425	-0.982328523	-1.8511566	0.818626455	-0.633437731	1.010055892	0.243338314	-0.186781864	0.000109872	-0.022347901	0.261950577	1.817074404
ATP6AP1L																	0.268160678	1.067854685	0.000118531	-1.159017462											2.573179032	-0.172855556	-0.211852238	-1.207075524	0.216980261	0.313489408	-0.594438952	0.522818185	-1.133820278	-0.483540771
ATP6AP2	-0.613817802	2.058610325	-0.833584333				1.123401421	0.542640217	1.468928735	0.093193999	1.286318356	0.715218107	0.172405227	-0.502332453	0.426742233	-0.165881591	-0.401638832	-0.755990686	-0.386919259	0.924912042	0.31389893	0.991652203	-0.586976088					0.018994121	-0.473604819	-0.195590083	-2.95087409	0.692374547	-0.067705518	0.697947546	0.463612138	-0.08457082	0.228038256	0.206852727	0.529399413	0.904562535
ATP6V0A1	-0.810595623	-0.23859041	2.260491191	0.6497471	1.255492354	-1.570880612	-0.297245446	0.048768762	-0.478086198	-0.231542077	-0.75182097	0.483562833	1.591126474	-0.015185773	2.686628347	-1.081528375	-1.262355406	-0.782797188	-0.49230707	0.075736745	0.168236827	-0.945185085	0.660711904	0.958343906	-0.400993658	-0.276871928	-0.614837161	0.402631292	-1.19432074	-0.385054981	-1.791417995	0.469263911	0.84888982	0.385486503	0.897791337	-0.714605484	0.768836364	-0.280353592	1.115222549	0.762609505
ATP6V0A2	-0.916207933	-0.158649045	0.455776597	-1.102137993	-0.233680293	0.154839027	-0.846599489	-1.211819445	-0.384364349	-0.844759157	0.21914429	0.197630575	0.486203153	-0.288077473	0.705990723	0.12786559					-1.244367083	-0.437933428	-0.598521948	1.258176624	-1.071557093	-0.36336984	1.357729568	0.504535165	-0.606679692	-0.239208045
ATP6V0A4							0.490656109	0.536664049	0.530663014	-1.463681183	-0.767561042	-0.887581756	-0.57952859	-0.473510293	1.384810428	-1.099618351												0.984741381	2.064927807	1.434819059
ATP6V0B	-0.634928324	1.362003303	-0.277702249	0.180580514	1.111210274	-1.874529304	-0.84757432	-0.73403725	-0.672131003	-0.867998308	-1.451794509	-0.924703415	-1.134144425	-0.110281073	-0.123220493	-1.176768398	-1.85850124	-1.283725654	-1.01374963	0.878610056	-0.015147395	-1.635918703	1.380937547	-0.244171691	0.38176406	0.898702178	-0.453556031	1.146364988	0.826050906	1.248865495	-0.836355536	1.729227996	-0.1985481	1.23963902	0.293225148	-0.278430049	0.322244763	0.481696622	0.574996242	-0.05032964
ATP6V0C	-0.642679942	0.334570896	1.914196359	0.314717931	1.350600996	-0.418867433	0.584460348	-0.416253029	-0.655847386	-0.505974411	-0.515156181	-0.320514366	0.593642933	2.057668266	0.12696565	-1.067929675	-0.797793	-0.816277016	-0.291338696	0.765111757	-0.055006347	-1.329585477	-0.108665099	-0.037750145	-0.777735093	1.049865983	-1.480832238	-0.486145176	0.451142734	0.251660906	-2.728715288	0.859078616	-0.272390646	0.888854123	0.304171442	-0.285924967	0.576791343	0.127451875	0.663024305	1.007956151
ATP6V0D1	-1.421222714	-0.908742022	0.87268289	-0.729797094	0.559684528	-0.259381782	-0.180452417	-0.361200536	-0.156056965	0.661412442	0.617944183	0.174390517	1.398820413	1.670275257	1.874088166	-0.176460434	-0.362743597	-0.38412898	-0.30696236	1.295643398	0.299498334	-0.838699103	0.65554984	-0.061255027	-1.162229814	-18.85746772	1.65297919	-0.352107686	-0.747757556	-0.639974015	-3.123343113	0.581674467	0.111628696	0.263644156	0.201465847	0.176619246	0.288521661	0.221460562	0.393563448	0.642956569
ATP6V0E1	0.067920159	0.749244789	-0.568320407				0.341512848	0.313999573	0.027142544	0.721397571	-0.014044093	0.710719803	0.409463981	-0.197679774	0.898888041	0.912931342	-0.964374378	-0.485238891	-0.100045374	0.871127891	0.511716248	-0.160215083	0.315668444					-0.74694296	-0.503987973	-0.598127913	-2.846891682	0.956973842	0.118586903	0.784150836	0.527021784	-0.366143554	0.049201716	0.326497461	0.261487057	0.86764639
ATP6V0E2	-0.874650012	0.373778852	-0.157084593	-0.942706665	-0.987904269	0.387568084	-0.868138476	0.439596436	0.412513168	-0.320024731	-1.97984212	0.207454144	-1.202165441	0.679476804	-0.358715113	1.454574124	0.144867355	0.399619263	0.124937448	-1.002949501	0.914764693	0.984496755	1.497364829	0.067267434	1.133043075	1.319864328	-0.977131986	0.464100344	-0.037584943	0.460231306	2.408511899	-0.9369201	0.738575955	-1.322618788	1.320966641	-0.449446678	-0.003970625	-0.433161733	-0.811348093	-0.177063043
ATP6V1A	-1.301754497	-0.272093154	-0.323994942				1.355666758	1.234736114	-0.470059498	1.395855797	0.197037362	1.144757007	-0.329458354	-0.61051398	-0.643512919	1.513151983	-0.902443896	-0.84911149	-0.330489082	2.163592754	-1.343445779	1.085333691	0.106876823					0.022404104	-1.196154943	-0.351851558	-1.587819327	0.156093604	0.564773993	0.458420424	-0.243579046	-0.860865491	-0.461723784	1.375067725	-0.270565647	0.788649264
ATP6V1B1	1.214062564	0.948169014	-0.796757409	1.863660885	0.607502192	-1.219277182	0.805857915	1.149058656	0.534585472	1.036713503	1.351827957	-0.619692471	0.149597814	-1.275952572	-0.912200887	0.982596021					0.416381913	-0.962940877	-0.007385932	-0.723419617	-0.366807088	-0.073015584	-0.088643606	-0.062076895	1.128507714	-0.206618525
ATP6V1B2	-0.578009067	1.401151013	-0.696462539	0.158522204	-0.760630726	0.378584372	-0.404011502	-0.434882063	-0.00933191	0.619036773	-0.164106155	0.386295924	2.722870754	0.220669571	0.13617063	0.175996815	-0.099271226	-0.005685526	-0.61095971	0.055590826	0.093227269	1.973676123	-0.444748912	1.945926161	-0.101540124	-1.077310912	-0.543550974	-0.681214387	-1.086956808	-0.890143813	-0.846409448	-0.637822272	1.23494396	-0.696684706	0.058623696	-1.992091536	0.503527145	1.891962618	1.286440853	-0.142164672
ATP6V1C1	-1.335982403	1.22285186	-0.304410475	-1.036583053	-0.815648834	1.402205795	-0.470338811	0.203380418	0.201987047	0.507076987	-0.407333206	0.940048473	0.732164671	-0.555729957	0.300269506	-0.254931236	-0.696177003	-0.184793703	-0.192802314	1.967283936	-1.650812797	0.593191073	0.54630144	-0.500704902	-0.294162605	-0.146290604	1.391184202	0.458929615	-1.076473418	-0.692251028	-0.903816025	0.485258754	-0.290493031	-0.123884362	-0.607906863	-1.74725784	0.214877212	1.037932729	0.99276144	0.049017071
ATP6V1D	-0.95246389	1.051381447	-0.765846233	-0.407535734	-0.331066043	1.212824433	-0.004943826	-0.213100886	-0.593582812	-0.630884071	-0.505518669	0.076180997	0.19665489	-1.287247995	-1.228179482	-0.607839055	-0.538420969	-0.262446082	0.420780637	0.961891804	0.106055936	1.237999104	1.49192149	-1.353700118	-0.162501899	1.483173505	-0.441194145	0.204233213	0.943186328	0.363132894	-3.070664234	0.447466428	0.258275611	0.55119925	0.168922614	-0.659953307	0.351547401	0.093133956	0.724257665	0.554009225
[truncated: 16,302 more rows]
[truncated: 4 more columns]
